# Supplementary material for: Ethyl 6-(4-bromo­phen­yl)-4-(4-fluoro­phen­yl)-2-oxocyclo­hex-3-ene-1-carboxyl­ate
Source: Acta Crystallogr Sect E Struct Rep Online. 2012 Sep 12;68(Pt 10):o2917–8. doi: 10.1107/S1600536812038202 (PMC3470264; doi:10.1107/S1600536812038202)
Supplement: Supplementary file 1 [file e-68-o2917-sup1.cif]

##############################################################################
#                                                                            #
# This CIF contains the data in a paper accepted for publication in          #
# Acta Crystallographica Section E. It conforms to the requirements of       #
# Notes for Authors for Acta Crystallographica Section E, and has been       #
# peer reviewed under the auspices of the IUCr Commission on Journals.       #
#                                                                            #
# Full details of the Crystallographic Information File format               #
# are given in the paper "The Crystallographic Information File (CIF):       #
# a New Standard Archive File for Crystallography" by S. R. Hall, F. H.      #
# Allen and I. D. Brown [Acta Cryst. (1991), A47, 655-685].                  #
#                                                                            #
# The current version of the core CIF dictionary is obtainable from          #
# ftp://ftp.iucr.org/pub/cif_core.dic.                                       #
#                                                                            #
# Software is freely available for graphical display of the structure(s)     #
# in this CIF. For information consult the CIF software page                 #
# http://www.iucr.org/resources/cif/software.                                #
#                                                                            #
# This file may be used for bona fide research purposes within the           #
# scientific community so long as proper attribution is given to the journal # 
# article from which it was obtained.                                        #
#                                                                            #
##############################################################################
data_I
_audit_creation_method     SHELXL-97
_chemical_name_systematic
;
Ethyl 6-(4-bromophenyl)-4-(4-fluorophenyl)-2-oxocyclohex-3-ene-1-carboxylate
;
_chemical_name_common     ?
_chemical_formula_moiety     'C21 H18 Br F O3'
_chemical_formula_sum     'C21 H18 Br F O3'
_chemical_formula_iupac     'C21 H18 Br F O3'
_chemical_formula_weight     417.26
_chemical_melting_point     ?
_symmetry_cell_setting     triclinic
_symmetry_space_group_name_H-M     'P -1'
_symmetry_space_group_name_Hall     '-P 1'
loop_
    _symmetry_equiv_pos_as_xyz
    'x, y, z'
    '-x, -y, -z'
_cell_length_a     11.8886(5)
_cell_length_b     13.3481(5)
_cell_length_c     13.4128(5)
_cell_angle_alpha     77.214(3)
_cell_angle_beta     66.757(4)
_cell_angle_gamma     87.856(3)
_cell_volume     1904.27(13)
_cell_formula_units_Z     4
_cell_measurement_reflns_used     7575
_cell_measurement_theta_min     3.39
_cell_measurement_theta_max     28.97
_cell_measurement_temperature     293(2)
_exptl_crystal_description     block
_exptl_crystal_colour     colourless
_exptl_crystal_size_max     0.3
_exptl_crystal_size_mid     0.2
_exptl_crystal_size_min     0.2
_exptl_crystal_density_diffrn     1.455
_exptl_crystal_density_meas     ?
_exptl_crystal_density_method     'not measured'
_exptl_crystal_F_000     848
_exptl_absorpt_coefficient_mu     2.185
_exptl_absorpt_correction_type     multi-scan
_exptl_absorpt_process_details     '(Crysalis PRO; Oxford Diffraction, 2010)'
_exptl_absorpt_correction_T_min     0.816
_exptl_absorpt_correction_T_max     1.000
_exptl_special_details
;
<i>CrysAlis PRO</i>, Oxford Diffraction Ltd., Version 1.171.34.40 (release
27--08-2010 CrysAlis171. NET) (compiled Aug 27 2010,11:50:40) Empirical
absorption correction using spherical harmonics, implemented in SCALE3 ABSPACK
scaling algorithm.
;
_diffrn_ambient_temperature     293(2)
_diffrn_radiation_type     MoK\a
_diffrn_radiation_wavelength     0.71073
_diffrn_radiation_source     'fine-focus sealed tube'
_diffrn_radiation_monochromator     graphite
_diffrn_measurement_device_type     'Oxford Diffraction Xcalibur Sapphire3'
_diffrn_measurement_method     'omega scans'
_diffrn_detector_area_resol_mean     16.1049
_diffrn_reflns_number     27878
_diffrn_reflns_av_R_equivalents     0.0493
_diffrn_reflns_av_sigmaI/netI     0.0606
_diffrn_reflns_theta_min     3.39
_diffrn_reflns_theta_max     26.00
_diffrn_reflns_theta_full     26.00
_diffrn_measured_fraction_theta_max     0.998
_diffrn_measured_fraction_theta_full     0.998
_diffrn_reflns_limit_h_min     -14
_diffrn_reflns_limit_h_max     14
_diffrn_reflns_limit_k_min     -16
_diffrn_reflns_limit_k_max     16
_diffrn_reflns_limit_l_min     -16
_diffrn_reflns_limit_l_max     16
_diffrn_standards_number     0
_diffrn_standards_interval_count     0
_diffrn_standards_interval_time     0
_diffrn_standards_decay_%     .
_refine_special_details
;
Refinement of <i>F</i>^2^ against ALL reflections. The weighted <i>R</i>-factor
<i>wR</i> and goodness of fit <i>S</i> are based on <i>F</i>^2^, conventional
<i>R</i>-factors <i>R</i> are based on <i>F</i>, with <i>F</i> set to zero for
negative <i>F</i>^2^. The threshold expression of <i>F</i>^2^ >
\s(<i>F</i>^2^) is used only for calculating <i>R</i>-factors(gt) <i>etc</i>.
and is not relevant to the choice of reflections for refinement.
<i>R</i>-factors based on <i>F</i>^2^ are statistically about twice as large
as those based on <i>F</i>, and <i>R</i>- factors based on ALL data will be
even larger.
;
_reflns_number_total     7484
_reflns_number_gt     4086
_reflns_threshold_expression     I>2sigma(I)
_refine_ls_structure_factor_coef     Fsqd
_refine_ls_matrix_type     full
_refine_ls_R_factor_all     0.1133
_refine_ls_R_factor_gt     0.0542
_refine_ls_wR_factor_gt     0.1099
_refine_ls_wR_factor_ref     0.1390
_refine_ls_goodness_of_fit_ref     1.018
_refine_ls_restrained_S_all     1.022
_refine_ls_number_reflns     7484
_refine_ls_number_parameters     526
_refine_ls_number_restraints     8
_refine_ls_hydrogen_treatment     constr
_refine_ls_weighting_scheme     calc
_refine_ls_weighting_details
         'calc w=1/[\s^2^(Fo^2^)+(0.0428P)^2^+0.8556P] where P=(Fo^2^+2Fc^2^)/3'
_atom_sites_solution_hydrogens     geom
_atom_sites_solution_primary     direct
_atom_sites_solution_secondary     difmap
_refine_ls_shift/su_max     0.002
_refine_ls_shift/su_mean     0.000
_refine_diff_density_max     0.493
_refine_diff_density_min     -0.524
_refine_ls_extinction_method     none
_refine_ls_extinction_coef     ?
loop_
    _atom_type_symbol
    _atom_type_description
    _atom_type_scat_dispersion_real
    _atom_type_scat_dispersion_imag
    _atom_type_scat_source
    'C' 'C' 0.0033 0.0016
                         'International Tables Vol C Tables 4.2.6.8 and 6.1.1.4'
    'H' 'H' 0.0000 0.0000
                         'International Tables Vol C Tables 4.2.6.8 and 6.1.1.4'
    'O' 'O' 0.0106 0.0060
                         'International Tables Vol C Tables 4.2.6.8 and 6.1.1.4'
    'F' 'F' 0.0171 0.0103
                         'International Tables Vol C Tables 4.2.6.8 and 6.1.1.4'
    'Br' 'Br' -0.2901 2.4595
                         'International Tables Vol C Tables 4.2.6.8 and 6.1.1.4'
_computing_data_collection     'CrysAlis PRO (Oxford Diffraction, 2010)'
_computing_cell_refinement     'CrysAlis PRO (Oxford Diffraction, 2010)'
_computing_data_reduction     'CrysAlis PRO (Oxford Diffraction, 2010)'
_computing_structure_solution     'SHELXS97 (Sheldrick, 2008)'
_computing_structure_refinement     'SHELXL97 (Sheldrick, 2008)'
_computing_molecular_graphics     'ORTEP-3 (Farrugia, 1997)'
_computing_publication_material     'PLATON (Spek, 2009)'
loop_
    _atom_site_type_symbol
    _atom_site_label
    _atom_site_fract_x
    _atom_site_fract_y
    _atom_site_fract_z
    _atom_site_U_iso_or_equiv
    _atom_site_adp_type
    _atom_site_calc_flag
    _atom_site_refinement_flags
    _atom_site_occupancy
    _atom_site_symmetry_multiplicity
    _atom_site_disorder_assembly
    _atom_site_disorder_group
    Br Br1 0.77287(6) -0.17028(4) 0.44941(5) 0.1056(2) Uani d . 1 1 . .
    Br Br2 0.75908(7) 0.51689(5) 0.54046(6) 0.1305(3) Uani d . 1 1 . .
    F F1 0.3550(3) 0.2225(2) -0.2653(2) 0.1048(10) Uani d . 1 1 . .
    F F2 1.0871(3) 0.6057(2) 1.3044(3) 0.1287(12) Uani d . 1 1 B .
    O O1A 0.7343(3) 0.4848(2) 0.0562(3) 0.0910(10) Uani d . 1 1 . .
    O O2A 0.8428(3) 0.3445(3) 0.2372(3) 0.1018(12) Uani d . 1 1 . .
    O O3A 0.6423(3) 0.3555(3) 0.2950(3) 0.0949(11) Uani d D 1 1 . .
    C C1A 0.7418(3) 0.3066(3) 0.1261(3) 0.0520(9) Uani d . 1 1 . .
    H H1A 0.8232 0.2872 0.0806 0.062 Uiso calc R 1 1 D .
    C C2A 0.7087(4) 0.3978(3) 0.0551(3) 0.0598(10) Uani d . 1 1 D .
    C C3A 0.6499(3) 0.3773(3) -0.0146(3) 0.0577(10) Uani d . 1 1 . .
    H H3A 0.6352 0.4329 -0.0626 0.069 Uiso calc R 1 1 D .
    C C4A 0.6151(3) 0.2825(3) -0.0142(3) 0.0464(9) Uani d . 1 1 D .
    C C5A 0.6395(3) 0.1900(3) 0.0593(3) 0.0501(9) Uani d . 1 1 . .
    H H5A1 0.7143 0.1612 0.0161 0.060 Uiso calc R 1 1 D .
    H H5A2 0.5730 0.1384 0.0844 0.060 Uiso calc R 1 1 . .
    C C6A 0.6521(3) 0.2134(3) 0.1607(3) 0.0496(9) Uani d . 1 1 D .
    H H6A 0.5716 0.2326 0.2081 0.060 Uiso calc R 1 1 . .
    C C7A 0.6846(4) 0.1189(3) 0.2291(3) 0.0507(9) Uani d . 1 1 . .
    C C8A 0.5945(4) 0.0566(3) 0.3168(3) 0.0676(12) Uani d . 1 1 D .
    H H8A 0.5133 0.0732 0.3343 0.081 Uiso calc R 1 1 . .
    C C9A 0.6201(5) -0.0302(4) 0.3803(4) 0.0795(14) Uani d . 1 1 . .
    H H9A 0.5564 -0.0724 0.4380 0.095 Uiso calc R 1 1 D .
    C C10A 0.7393(5) -0.0543(3) 0.3583(4) 0.0652(11) Uani d . 1 1 D .
    C C11A 0.8305(4) 0.0051(3) 0.2706(4) 0.0759(13) Uani d . 1 1 . .
    H H11A 0.9117 -0.0115 0.2534 0.091 Uiso calc R 1 1 D .
    C C12A 0.8028(4) 0.0903(3) 0.2068(4) 0.0743(13) Uani d . 1 1 D .
    H H12A 0.8665 0.1299 0.1464 0.089 Uiso calc R 1 1 . .
    C C13A 0.5498(3) 0.2674(3) -0.0844(3) 0.0497(9) Uani d . 1 1 . .
    C C14A 0.5490(4) 0.1739(3) -0.1135(3) 0.0630(11) Uani d . 1 1 D .
    H H14A 0.5926 0.1208 -0.0908 0.076 Uiso calc R 1 1 . .
    C C15A 0.4850(4) 0.1583(4) -0.1752(4) 0.0752(13) Uani d . 1 1 . .
    H H15A 0.4853 0.0956 -0.1947 0.090 Uiso calc R 1 1 D .
    C C16A 0.4208(4) 0.2374(4) -0.2072(3) 0.0703(12) Uani d . 1 1 D .
    C C17A 0.4188(4) 0.3300(4) -0.1807(3) 0.0704(12) Uani d . 1 1 . .
    H H17A 0.3752 0.3827 -0.2039 0.084 Uiso calc R 1 1 D .
    C C18A 0.4830(4) 0.3439(3) -0.1188(3) 0.0636(11) Uani d . 1 1 D .
    H H18A 0.4815 0.4068 -0.0994 0.076 Uiso calc R 1 1 . .
    C C19A 0.7507(5) 0.3369(3) 0.2249(4) 0.0639(11) Uani d . 1 1 D .
    O O1B 0.7894(3) 1.0258(2) 0.8969(3) 0.0813(9) Uani d . 1 1 B .
    O O2B 0.6448(3) 0.9414(3) 0.7664(3) 0.1059(12) Uani d . 1 1 . .
    O O3B 0.8394(3) 0.9849(3) 0.6646(3) 0.0984(11) Uani d D 1 1 . .
    C C2B 0.8113(4) 0.9352(3) 0.9076(3) 0.0615(11) Uani d . 1 1 . .
    C C3B 0.8562(3) 0.8817(3) 0.9891(3) 0.0524(9) Uani d . 1 1 B .
    H H3B 0.8648 0.9176 1.0380 0.063 Uiso calc R 1 1 . .
    C C4B 0.8864(3) 0.7835(3) 0.9984(3) 0.0448(9) Uani d . 1 1 . .
    C C5B 0.8690(3) 0.7201(3) 0.9254(3) 0.0483(9) Uani d . 1 1 B .
    H H5B1 0.7959 0.6749 0.9676 0.058 Uiso calc R 1 1 A 1
    H H5B2 0.9385 0.6776 0.9020 0.058 Uiso calc R 1 1 A 1
    C C7B 0.8113(5) 0.7136(3) 0.7658(4) 0.0650(12) Uani d . 1 1 . .
    C C8B 0.9083(5) 0.6896(3) 0.6797(4) 0.0730(13) Uani d . 1 1 B .
    H H8B 0.9867 0.7139 0.6652 0.088 Uiso calc R 1 1 . .
    C C9B 0.8935(4) 0.6307(3) 0.6137(4) 0.0737(13) Uani d . 1 1 . .
    H H9B 0.9614 0.6145 0.5560 0.088 Uiso calc R 1 1 B .
    C C10B 0.7785(5) 0.5958(3) 0.6333(4) 0.0657(12) Uani d . 1 1 B .
    C C11B 0.6797(4) 0.6188(4) 0.7187(4) 0.0741(12) Uani d . 1 1 . .
    H H11B 0.6012 0.5952 0.7322 0.089 Uiso calc R 1 1 B .
    C C12B 0.6965(5) 0.6773(4) 0.7847(4) 0.0791(13) Uani d . 1 1 B .
    H H12B 0.6288 0.6924 0.8434 0.095 Uiso calc R 1 1 . .
    C C13B 0.9384(3) 0.7348(3) 1.0797(3) 0.0488(9) Uani d . 1 1 B .
    C C14B 0.9309(4) 0.6287(3) 1.1197(3) 0.0649(11) Uani d . 1 1 . .
    H H14B 0.8917 0.5866 1.0951 0.078 Uiso calc R 1 1 B .
    C C15B 0.9806(4) 0.5851(3) 1.1950(4) 0.0834(14) Uani d . 1 1 B .
    H H15B 0.9752 0.5142 1.2214 0.100 Uiso calc R 1 1 . .
    C C16B 1.0380(4) 0.6482(4) 1.2301(4) 0.0754(13) Uani d . 1 1 . .
    C C17B 1.0500(4) 0.7517(3) 1.1916(4) 0.0723(12) Uani d . 1 1 B .
    H H17B 1.0913 0.7926 1.2155 0.087 Uiso calc R 1 1 . .
    C C18B 1.0003(4) 0.7949(3) 1.1171(3) 0.0599(10) Uani d . 1 1 . .
    H H18B 1.0079 0.8659 1.0907 0.072 Uiso calc R 1 1 B .
    C C19B 0.7485(5) 0.9349(3) 0.7526(4) 0.0682(12) Uani d . 1 1 B .
    C C1B 0.825(2) 0.8778(8) 0.8156(15) 0.065(4) Uani d P 0.53(2) 1 B 1
    H H1B 0.9043 0.9110 0.7622 0.078 Uiso calc PR 0.53(2) 1 B 1
    C C6B 0.8566(13) 0.7901(9) 0.8195(11) 0.043(2) Uani d P 0.53(2) 1 B 1
    H H6B 0.9431 0.8023 0.7682 0.051 Uiso calc PR 0.53(2) 1 B 1
    C C1D 0.7572(13) 0.8634(10) 0.8570(11) 0.041(3) Uani d P 0.47(2) 1 B 2
    H H1D 0.6712 0.8524 0.9094 0.049 Uiso calc PR 0.47(2) 1 B 2
    C C6D 0.795(2) 0.7666(9) 0.8617(14) 0.051(4) Uani d P 0.47(2) 1 B 2
    H H6D 0.7165 0.7314 0.9145 0.062 Uiso calc PR 0.47(2) 1 B 2
    C C20B 0.825(2) 1.0523(11) 0.5699(10) 0.139(6) Uani d PD 0.670(17) 1 C 3
    H H20C 0.7481 1.0363 0.5669 0.167 Uiso calc PR 0.670(17) 1 C 3
    H H20D 0.8917 1.0455 0.5010 0.167 Uiso calc PR 0.670(17) 1 C 3
    C C21B 0.8291(12) 1.1592(8) 0.5877(12) 0.133(6) Uani d PD 0.670(17) 1 C 3
    H H21A 0.8139 1.2075 0.5303 0.199 Uiso calc PR 0.670(17) 1 C 3
    H H21B 0.9083 1.1755 0.5852 0.199 Uiso calc PR 0.670(17) 1 C 3
    H H21C 0.7673 1.1629 0.6591 0.199 Uiso calc PR 0.670(17) 1 C 3
    C C20D 0.7758(19) 1.053(2) 0.608(2) 0.110(10) Uani d PD 0.330(17) 1 C 4
    H H20E 0.7269 1.0972 0.6550 0.132 Uiso calc PR 0.330(17) 1 C 4
    H H20F 0.7213 1.0127 0.5918 0.132 Uiso calc PR 0.330(17) 1 C 4
    C C21D 0.868(2) 1.117(3) 0.501(2) 0.160(12) Uani d PD 0.330(17) 1 C 4
    H H21D 0.8261 1.1610 0.4617 0.240 Uiso calc PR 0.330(17) 1 C 4
    H H21E 0.9172 1.0723 0.4548 0.240 Uiso calc PR 0.330(17) 1 C 4
    H H21F 0.9204 1.1579 0.5173 0.240 Uiso calc PR 0.330(17) 1 C 4
    C C20A 0.659(3) 0.371(4) 0.3923(19) 0.098(9) Uani d PD 0.37(4) 1 D 5
    H H20A 0.6931 0.4398 0.3788 0.117 Uiso calc PR 0.37(4) 1 D 5
    H H20B 0.7130 0.3215 0.4113 0.117 Uiso calc PR 0.37(4) 1 D 5
    C C21A 0.533(3) 0.355(5) 0.484(3) 0.126(14) Uani d PD 0.37(4) 1 D 5
    H H21G 0.5354 0.3748 0.5481 0.190 Uiso calc PR 0.37(4) 1 D 5
    H H21H 0.5050 0.2844 0.5038 0.190 Uiso calc PR 0.37(4) 1 D 5
    H H21I 0.4772 0.3974 0.4595 0.190 Uiso calc PR 0.37(4) 1 D 5
    C C20C 0.624(2) 0.4003(15) 0.3906(11) 0.099(6) Uani d PD 0.63(4) 1 D 6
    H H20G 0.5584 0.4478 0.4021 0.119 Uiso calc PR 0.63(4) 1 D 6
    H H20H 0.6982 0.4356 0.3814 0.119 Uiso calc PR 0.63(4) 1 D 6
    C C21C 0.589(4) 0.3070(16) 0.484(2) 0.150(9) Uani d PD 0.63(4) 1 D 6
    H H21J 0.5817 0.3264 0.5513 0.225 Uiso calc PR 0.63(4) 1 D 6
    H H21K 0.6517 0.2583 0.4668 0.225 Uiso calc PR 0.63(4) 1 D 6
    H H21L 0.5125 0.2765 0.4946 0.225 Uiso calc PR 0.63(4) 1 D 6
loop_
    _atom_site_aniso_label
    _atom_site_aniso_U_11
    _atom_site_aniso_U_22
    _atom_site_aniso_U_33
    _atom_site_aniso_U_12
    _atom_site_aniso_U_13
    _atom_site_aniso_U_23
    Br1 0.1496(6) 0.0713(4) 0.1123(5) 0.0181(3) -0.0823(4) 0.0029(3)
    Br2 0.1991(7) 0.1141(5) 0.1657(6) 0.0466(5) -0.1374(6) -0.0866(5)
    F1 0.112(2) 0.141(3) 0.105(2) 0.0235(19) -0.0783(18) -0.0513(19)
    F2 0.194(3) 0.093(2) 0.156(3) 0.007(2) -0.145(3) 0.001(2)
    O1A 0.130(3) 0.0419(17) 0.130(3) -0.0011(18) -0.080(2) -0.0210(18)
    O2A 0.089(2) 0.124(3) 0.137(3) 0.021(2) -0.074(2) -0.064(2)
    O3A 0.081(2) 0.133(3) 0.090(2) 0.005(2) -0.0300(19) -0.070(2)
    C1A 0.054(2) 0.047(2) 0.063(2) 0.0052(18) -0.0262(19) -0.0231(19)
    C2A 0.070(3) 0.039(2) 0.080(3) 0.005(2) -0.036(2) -0.019(2)
    C3A 0.071(3) 0.039(2) 0.071(3) 0.0051(19) -0.039(2) -0.0081(19)
    C4A 0.048(2) 0.045(2) 0.046(2) 0.0056(17) -0.0174(17) -0.0124(17)
    C5A 0.061(2) 0.043(2) 0.056(2) 0.0043(18) -0.0306(19) -0.0149(18)
    C6A 0.057(2) 0.045(2) 0.055(2) 0.0024(18) -0.0284(19) -0.0141(18)
    C7A 0.061(3) 0.047(2) 0.056(2) 0.0033(19) -0.034(2) -0.0153(19)
    C8A 0.057(3) 0.059(3) 0.074(3) -0.001(2) -0.022(2) 0.002(2)
    C9A 0.085(3) 0.065(3) 0.074(3) -0.005(3) -0.027(3) 0.008(2)
    C10A 0.088(3) 0.049(2) 0.073(3) 0.006(2) -0.052(3) -0.008(2)
    C11A 0.066(3) 0.068(3) 0.095(3) 0.008(2) -0.042(3) -0.002(3)
    C12A 0.064(3) 0.065(3) 0.079(3) 0.000(2) -0.026(2) 0.008(2)
    C13A 0.056(2) 0.052(2) 0.046(2) 0.0076(19) -0.0226(19) -0.0148(18)
    C14A 0.070(3) 0.065(3) 0.073(3) 0.020(2) -0.041(2) -0.030(2)
    C15A 0.084(3) 0.084(3) 0.086(3) 0.019(3) -0.049(3) -0.048(3)
    C16A 0.069(3) 0.100(4) 0.057(3) 0.011(3) -0.035(2) -0.030(3)
    C17A 0.080(3) 0.078(3) 0.064(3) 0.021(3) -0.043(2) -0.012(2)
    C18A 0.073(3) 0.056(3) 0.070(3) 0.009(2) -0.038(2) -0.012(2)
    C19A 0.072(3) 0.054(3) 0.084(3) 0.008(2) -0.045(3) -0.026(2)
    O1B 0.122(3) 0.0407(17) 0.115(2) 0.0241(16) -0.077(2) -0.0292(17)
    O2B 0.089(3) 0.113(3) 0.129(3) 0.000(2) -0.058(2) -0.027(2)
    O3B 0.100(3) 0.097(3) 0.095(3) -0.004(2) -0.040(2) -0.012(2)
    C2B 0.081(3) 0.040(2) 0.077(3) 0.007(2) -0.043(2) -0.018(2)
    C3B 0.062(2) 0.044(2) 0.062(2) 0.0060(18) -0.031(2) -0.0206(19)
    C4B 0.043(2) 0.040(2) 0.054(2) 0.0004(16) -0.0208(17) -0.0122(17)
    C5B 0.054(2) 0.038(2) 0.062(2) 0.0081(17) -0.0297(19) -0.0156(18)
    C7B 0.106(4) 0.043(2) 0.076(3) 0.023(2) -0.063(3) -0.024(2)
    C8B 0.083(3) 0.059(3) 0.098(4) 0.006(2) -0.055(3) -0.022(3)
    C9B 0.083(3) 0.076(3) 0.075(3) 0.020(3) -0.038(3) -0.033(3)
    C10B 0.099(4) 0.049(2) 0.081(3) 0.021(2) -0.065(3) -0.025(2)
    C11B 0.078(3) 0.071(3) 0.085(3) 0.005(3) -0.043(3) -0.020(3)
    C12B 0.097(4) 0.083(3) 0.069(3) 0.021(3) -0.037(3) -0.034(3)
    C13B 0.054(2) 0.046(2) 0.051(2) 0.0056(18) -0.0234(19) -0.0145(18)
    C14B 0.079(3) 0.048(2) 0.084(3) -0.001(2) -0.052(2) -0.010(2)
    C15B 0.113(4) 0.052(3) 0.104(4) -0.002(3) -0.073(3) 0.001(3)
    C16B 0.099(3) 0.063(3) 0.087(3) 0.004(3) -0.066(3) -0.005(3)
    C17B 0.096(3) 0.061(3) 0.083(3) 0.001(2) -0.057(3) -0.019(2)
    C18B 0.079(3) 0.047(2) 0.066(3) 0.004(2) -0.041(2) -0.013(2)
    C19B 0.094(4) 0.047(3) 0.088(4) 0.012(3) -0.062(3) -0.017(2)
    C1B 0.099(12) 0.029(5) 0.085(9) -0.008(6) -0.060(9) -0.002(5)
    C6B 0.053(6) 0.028(5) 0.041(6) -0.012(5) -0.017(5) 0.001(4)
    C1D 0.026(5) 0.040(6) 0.055(7) -0.002(5) -0.014(5) -0.009(5)
    C6D 0.086(11) 0.021(5) 0.052(8) -0.012(6) -0.037(8) 0.005(5)
    C20B 0.209(18) 0.122(11) 0.044(10) -0.031(11) -0.027(11) 0.030(8)
    C21B 0.167(10) 0.097(9) 0.124(12) -0.018(7) -0.067(9) 0.017(7)
    C20D 0.16(2) 0.113(19) 0.023(12) -0.050(15) -0.022(15) 0.026(10)
    C21D 0.18(2) 0.19(3) 0.077(17) -0.01(2) -0.029(15) -0.006(19)
    C20A 0.13(2) 0.095(19) 0.096(18) 0.045(14) -0.056(13) -0.068(15)
    C21A 0.097(19) 0.20(5) 0.075(15) -0.010(16) -0.015(13) -0.06(2)
    C20C 0.100(13) 0.122(16) 0.093(10) -0.001(9) -0.036(10) -0.064(8)
    C21C 0.18(3) 0.17(2) 0.102(11) -0.035(14) -0.048(16) -0.025(12)
_geom_special_details
;
All e.s.d.'s (except the e.s.d. in the dihedral angle between two l.s. planes)
are estimated using the full covariance matrix. The cell e.s.d.'s are taken
into account individually in the estimation of e.s.d.'s in distances, angles
and torsion angles; correlations between e.s.d.'s in cell parameters are only
used when they are defined by crystal symmetry. An approximate (isotropic)
treatment of cell e.s.d.'s is used for estimating e.s.d.'s involving l.s.
planes.
;
loop_
    _geom_bond_atom_site_label_1
    _geom_bond_atom_site_label_2
    _geom_bond_site_symmetry_2
    _geom_bond_distance
    _geom_bond_publ_flag
    Br1 C10A . 1.884(4) ?
    Br2 C10B . 1.881(4) ?
    F1 C16A . 1.349(4) ?
    F2 C16B . 1.356(4) ?
    O1A C2A . 1.217(4) ?
    O2A C19A . 1.181(5) ?
    O3A C19A . 1.315(5) ?
    O3A C20A . 1.451(10) ?
    O3A C20C . 1.469(8) ?
    C1A C19A . 1.512(5) ?
    C1A C2A . 1.513(5) ?
    C1A C6A . 1.534(5) ?
    C1A H1A . 0.9800 ?
    C2A C3A . 1.442(5) ?
    C3A C4A . 1.344(5) ?
    C3A H3A . 0.9300 ?
    C4A C13A . 1.484(5) ?
    C4A C5A . 1.498(5) ?
    C5A C6A . 1.523(5) ?
    C5A H5A1 . 0.9700 ?
    C5A H5A2 . 0.9700 ?
    C6A C7A . 1.520(5) ?
    C6A H6A . 0.9800 ?
    C7A C8A . 1.365(5) ?
    C7A C12A . 1.375(5) ?
    C8A C9A . 1.379(5) ?
    C8A H8A . 0.9300 ?
    C9A C10A . 1.370(6) ?
    C9A H9A . 0.9300 ?
    C10A C11A . 1.355(6) ?
    C11A C12A . 1.377(5) ?
    C11A H11A . 0.9300 ?
    C12A H12A . 0.9300 ?
    C13A C18A . 1.380(5) ?
    C13A C14A . 1.389(5) ?
    C14A C15A . 1.375(5) ?
    C14A H14A . 0.9300 ?
    C15A C16A . 1.372(6) ?
    C15A H15A . 0.9300 ?
    C16A C17A . 1.356(6) ?
    C17A C18A . 1.373(5) ?
    C17A H17A . 0.9300 ?
    C18A H18A . 0.9300 ?
    O1B C2B . 1.216(4) ?
    O2B C19B . 1.176(5) ?
    O3B C19B . 1.306(6) ?
    O3B C20D . 1.437(10) ?
    O3B C20B . 1.449(8) ?
    C2B C3B . 1.442(5) ?
    C2B C1B . 1.546(14) ?
    C2B C1D . 1.571(13) ?
    C3B C4B . 1.338(5) ?
    C3B H3B . 0.9300 ?
    C4B C13B . 1.476(5) ?
    C4B C5B . 1.503(5) ?
    C5B C6D . 1.482(13) ?
    C5B C6B . 1.574(12) ?
    C5B H5B1 . 0.9700 ?
    C5B H5B2 . 0.9700 ?
    C7B C8B . 1.360(6) ?
    C7B C12B . 1.373(6) ?
    C7B C6D . 1.547(13) ?
    C7B C6B . 1.589(11) ?
    C8B C9B . 1.368(6) ?
    C8B H8B . 0.9300 ?
    C9B C10B . 1.366(6) ?
    C9B H9B . 0.9300 ?
    C10B C11B . 1.361(6) ?
    C11B C12B . 1.375(6) ?
    C11B H11B . 0.9300 ?
    C12B H12B . 0.9300 ?
    C13B C14B . 1.392(5) ?
    C13B C18B . 1.397(5) ?
    C14B C15B . 1.376(5) ?
    C14B H14B . 0.9300 ?
    C15B C16B . 1.366(6) ?
    C15B H15B . 0.9300 ?
    C16B C17B . 1.356(6) ?
    C17B C18B . 1.365(5) ?
    C17B H17B . 0.9300 ?
    C18B H18B . 0.9300 ?
    C19B C1B . 1.544(13) ?
    C19B C1D . 1.548(13) ?
    C1B C6B . 1.213(16) ?
    C1B H1B . 0.9800 ?
    C6B H6B . 0.9800 ?
    C1D C6D . 1.350(15) ?
    C1D H1D . 0.9800 ?
    C6D H6D . 0.9800 ?
    C20B C21B . 1.502(10) ?
    C20B H20C . 0.9700 ?
    C20B H20D . 0.9700 ?
    C21B H21A . 0.9600 ?
    C21B H21B . 0.9600 ?
    C21B H21C . 0.9600 ?
    C20D C21D . 1.514(10) ?
    C20D H20E . 0.9700 ?
    C20D H20F . 0.9700 ?
    C21D H21D . 0.9600 ?
    C21D H21E . 0.9600 ?
    C21D H21F . 0.9600 ?
    C20A C21A . 1.503(10) ?
    C20A H20A . 0.9700 ?
    C20A H20B . 0.9700 ?
    C21A H21G . 0.9600 ?
    C21A H21H . 0.9600 ?
    C21A H21I . 0.9600 ?
    C20C C21C . 1.495(10) ?
    C20C H20G . 0.9700 ?
    C20C H20H . 0.9700 ?
    C21C H21J . 0.9600 ?
    C21C H21K . 0.9600 ?
    C21C H21L . 0.9600 ?
loop_
    _geom_angle_atom_site_label_1
    _geom_angle_atom_site_label_2
    _geom_angle_atom_site_label_3
    _geom_angle_site_symmetry_1
    _geom_angle_site_symmetry_3
    _geom_angle
    _geom_angle_publ_flag
    C19A O3A C20A . . 106.5(12) ?
    C19A O3A C20C . . 123.6(11) ?
    C19A C1A C2A . . 110.1(3) ?
    C19A C1A C6A . . 112.4(3) ?
    C2A C1A C6A . . 111.5(3) ?
    C19A C1A H1A . . 107.5 ?
    C2A C1A H1A . . 107.5 ?
    C6A C1A H1A . . 107.5 ?
    O1A C2A C3A . . 122.2(4) ?
    O1A C2A C1A . . 120.0(4) ?
    C3A C2A C1A . . 117.8(3) ?
    C4A C3A C2A . . 123.9(4) ?
    C4A C3A H3A . . 118.1 ?
    C2A C3A H3A . . 118.1 ?
    C3A C4A C13A . . 121.0(3) ?
    C3A C4A C5A . . 120.3(3) ?
    C13A C4A C5A . . 118.7(3) ?
    C4A C5A C6A . . 113.4(3) ?
    C4A C5A H5A1 . . 108.9 ?
    C6A C5A H5A1 . . 108.9 ?
    C4A C5A H5A2 . . 108.9 ?
    C6A C5A H5A2 . . 108.9 ?
    H5A1 C5A H5A2 . . 107.7 ?
    C7A C6A C5A . . 111.7(3) ?
    C7A C6A C1A . . 113.2(3) ?
    C5A C6A C1A . . 110.7(3) ?
    C7A C6A H6A . . 107.0 ?
    C5A C6A H6A . . 107.0 ?
    C1A C6A H6A . . 107.0 ?
    C8A C7A C12A . . 116.4(4) ?
    C8A C7A C6A . . 120.3(4) ?
    C12A C7A C6A . . 123.3(4) ?
    C7A C8A C9A . . 122.1(4) ?
    C7A C8A H8A . . 119.0 ?
    C9A C8A H8A . . 119.0 ?
    C10A C9A C8A . . 120.0(4) ?
    C10A C9A H9A . . 120.0 ?
    C8A C9A H9A . . 120.0 ?
    C11A C10A C9A . . 119.2(4) ?
    C11A C10A Br1 . . 121.4(4) ?
    C9A C10A Br1 . . 119.4(3) ?
    C10A C11A C12A . . 119.8(4) ?
    C10A C11A H11A . . 120.1 ?
    C12A C11A H11A . . 120.1 ?
    C7A C12A C11A . . 122.4(4) ?
    C7A C12A H12A . . 118.8 ?
    C11A C12A H12A . . 118.8 ?
    C18A C13A C14A . . 117.5(3) ?
    C18A C13A C4A . . 121.3(4) ?
    C14A C13A C4A . . 121.1(3) ?
    C15A C14A C13A . . 121.3(4) ?
    C15A C14A H14A . . 119.4 ?
    C13A C14A H14A . . 119.4 ?
    C16A C15A C14A . . 118.4(4) ?
    C16A C15A H15A . . 120.8 ?
    C14A C15A H15A . . 120.8 ?
    F1 C16A C17A . . 118.5(4) ?
    F1 C16A C15A . . 119.1(4) ?
    C17A C16A C15A . . 122.4(4) ?
    C16A C17A C18A . . 118.3(4) ?
    C16A C17A H17A . . 120.9 ?
    C18A C17A H17A . . 120.9 ?
    C17A C18A C13A . . 122.1(4) ?
    C17A C18A H18A . . 119.0 ?
    C13A C18A H18A . . 119.0 ?
    O2A C19A O3A . . 124.3(4) ?
    O2A C19A C1A . . 124.7(5) ?
    O3A C19A C1A . . 111.0(4) ?
    C19B O3B C20D . . 101.7(9) ?
    C19B O3B C20B . . 124.3(10) ?
    O1B C2B C3B . . 122.9(4) ?
    O1B C2B C1B . . 120.9(5) ?
    C3B C2B C1B . . 114.3(5) ?
    O1B C2B C1D . . 120.2(5) ?
    C3B C2B C1D . . 114.8(5) ?
    C4B C3B C2B . . 123.8(3) ?
    C4B C3B H3B . . 118.1 ?
    C2B C3B H3B . . 118.1 ?
    C3B C4B C13B . . 121.1(3) ?
    C3B C4B C5B . . 120.6(3) ?
    C13B C4B C5B . . 118.3(3) ?
    C6D C5B C4B . . 115.2(5) ?
    C4B C5B C6B . . 111.5(5) ?
    C6D C5B H5B1 . . 82.3 ?
    C4B C5B H5B1 . . 109.3 ?
    C6B C5B H5B1 . . 109.3 ?
    C6D C5B H5B2 . . 127.5 ?
    C4B C5B H5B2 . . 109.3 ?
    C6B C5B H5B2 . . 109.3 ?
    H5B1 C5B H5B2 . . 108.0 ?
    C8B C7B C12B . . 117.9(4) ?
    C8B C7B C6D . . 135.5(9) ?
    C12B C7B C6D . . 106.4(9) ?
    C8B C7B C6B . . 109.8(7) ?
    C12B C7B C6B . . 132.1(7) ?
    C7B C8B C9B . . 121.8(4) ?
    C7B C8B H8B . . 119.1 ?
    C9B C8B H8B . . 119.1 ?
    C10B C9B C8B . . 119.5(4) ?
    C10B C9B H9B . . 120.2 ?
    C8B C9B H9B . . 120.2 ?
    C11B C10B C9B . . 120.0(4) ?
    C11B C10B Br2 . . 120.9(4) ?
    C9B C10B Br2 . . 119.2(4) ?
    C10B C11B C12B . . 119.6(4) ?
    C10B C11B H11B . . 120.2 ?
    C12B C11B H11B . . 120.2 ?
    C7B C12B C11B . . 121.2(4) ?
    C7B C12B H12B . . 119.4 ?
    C11B C12B H12B . . 119.4 ?
    C14B C13B C18B . . 117.5(3) ?
    C14B C13B C4B . . 122.2(3) ?
    C18B C13B C4B . . 120.4(3) ?
    C15B C14B C13B . . 121.1(4) ?
    C15B C14B H14B . . 119.5 ?
    C13B C14B H14B . . 119.5 ?
    C16B C15B C14B . . 118.7(4) ?
    C16B C15B H15B . . 120.7 ?
    C14B C15B H15B . . 120.7 ?
    C17B C16B F2 . . 118.6(4) ?
    C17B C16B C15B . . 122.4(4) ?
    F2 C16B C15B . . 119.0(4) ?
    C16B C17B C18B . . 118.9(4) ?
    C16B C17B H17B . . 120.6 ?
    C18B C17B H17B . . 120.6 ?
    C17B C18B C13B . . 121.5(4) ?
    C17B C18B H18B . . 119.2 ?
    C13B C18B H18B . . 119.2 ?
    O2B C19B O3B . . 124.2(4) ?
    O2B C19B C1B . . 138.0(10) ?
    O3B C19B C1B . . 97.8(9) ?
    O2B C19B C1D . . 109.0(7) ?
    O3B C19B C1D . . 126.7(7) ?
    C6B C1B C19B . . 127.8(9) ?
    C6B C1B C2B . . 122.4(9) ?
    C19B C1B C2B . . 106.2(10) ?
    C6B C1B H1B . . 96.3 ?
    C19B C1B H1B . . 96.3 ?
    C2B C1B H1B . . 96.3 ?
    C1B C6B C5B . . 123.0(9) ?
    C1B C6B C7B . . 121.9(9) ?
    C5B C6B C7B . . 105.1(8) ?
    C1B C6B H6B . . 100.5 ?
    C5B C6B H6B . . 100.5 ?
    C7B C6B H6B . . 100.5 ?
    C6D C1D C19B . . 124.6(10) ?
    C6D C1D C2B . . 117.0(9) ?
    C19B C1D C2B . . 104.7(9) ?
    C6D C1D H1D . . 102.4 ?
    C19B C1D H1D . . 102.4 ?
    C2B C1D H1D . . 102.4 ?
    C1D C6D C5B . . 124.0(9) ?
    C1D C6D C7B . . 119.6(9) ?
    C5B C6D C7B . . 112.0(10) ?
    C1D C6D H6D . . 97.0 ?
    C5B C6D H6D . . 97.0 ?
    C7B C6D H6D . . 97.0 ?
    O3B C20B C21B . . 105.3(9) ?
    O3B C20B H20C . . 110.7 ?
    C21B C20B H20C . . 110.7 ?
    O3B C20B H20D . . 110.7 ?
    C21B C20B H20D . . 110.7 ?
    H20C C20B H20D . . 108.8 ?
    C20B C21B H21A . . 109.5 ?
    C20B C21B H21B . . 109.5 ?
    H21A C21B H21B . . 109.5 ?
    C20B C21B H21C . . 109.5 ?
    H21A C21B H21C . . 109.5 ?
    H21B C21B H21C . . 109.5 ?
    O3B C20D C21D . . 109.3(18) ?
    O3B C20D H20E . . 109.8 ?
    C21D C20D H20E . . 109.8 ?
    O3B C20D H20F . . 109.8 ?
    C21D C20D H20F . . 109.8 ?
    H20E C20D H20F . . 108.3 ?
    C20D C21D H21D . . 109.5 ?
    C20D C21D H21E . . 109.5 ?
    H21D C21D H21E . . 109.5 ?
    C20D C21D H21F . . 109.5 ?
    H21D C21D H21F . . 109.5 ?
    H21E C21D H21F . . 109.5 ?
    O3A C20A C21A . . 105(2) ?
    O3A C20A H20A . . 110.6 ?
    C21A C20A H20A . . 110.6 ?
    O3A C20A H20B . . 110.6 ?
    C21A C20A H20B . . 110.6 ?
    H20A C20A H20B . . 108.8 ?
    C20A C21A H21G . . 109.5 ?
    C20A C21A H21H . . 109.5 ?
    H21G C21A H21H . . 109.5 ?
    C20A C21A H21I . . 109.5 ?
    H21G C21A H21I . . 109.5 ?
    H21H C21A H21I . . 109.5 ?
    O3A C20C C21C . . 101.9(15) ?
    O3A C20C H20G . . 111.4 ?
    C21C C20C H20G . . 111.4 ?
    O3A C20C H20H . . 111.4 ?
    C21C C20C H20H . . 111.4 ?
    H20G C20C H20H . . 109.3 ?
    C20C C21C H21J . . 109.5 ?
    C20C C21C H21K . . 109.5 ?
    H21J C21C H21K . . 109.5 ?
    C20C C21C H21L . . 109.5 ?
    H21J C21C H21L . . 109.5 ?
    H21K C21C H21L . . 109.5 ?
loop_
    _geom_torsion_atom_site_label_1
    _geom_torsion_atom_site_label_2
    _geom_torsion_atom_site_label_3
    _geom_torsion_atom_site_label_4
    _geom_torsion_site_symmetry_1
    _geom_torsion_site_symmetry_2
    _geom_torsion_site_symmetry_3
    _geom_torsion_site_symmetry_4
    _geom_torsion
    _geom_torsion_publ_flag
    C19A C1A C2A O1A . . . . 25.6(6) ?
    C6A C1A C2A O1A . . . . 151.1(4) ?
    C19A C1A C2A C3A . . . . -156.1(4) ?
    C6A C1A C2A C3A . . . . -30.5(5) ?
    O1A C2A C3A C4A . . . . -176.8(4) ?
    C1A C2A C3A C4A . . . . 4.9(6) ?
    C2A C3A C4A C13A . . . . 177.2(3) ?
    C2A C3A C4A C5A . . . . -1.6(6) ?
    C3A C4A C5A C6A . . . . 24.7(5) ?
    C13A C4A C5A C6A . . . . -154.1(3) ?
    C4A C5A C6A C7A . . . . -176.5(3) ?
    C4A C5A C6A C1A . . . . -49.5(4) ?
    C19A C1A C6A C7A . . . . -57.6(4) ?
    C2A C1A C6A C7A . . . . 178.2(3) ?
    C19A C1A C6A C5A . . . . 176.2(3) ?
    C2A C1A C6A C5A . . . . 52.0(4) ?
    C5A C6A C7A C8A . . . . -93.4(4) ?
    C1A C6A C7A C8A . . . . 141.0(4) ?
    C5A C6A C7A C12A . . . . 85.6(5) ?
    C1A C6A C7A C12A . . . . -40.0(5) ?
    C12A C7A C8A C9A . . . . 0.3(6) ?
    C6A C7A C8A C9A . . . . 179.4(4) ?
    C7A C8A C9A C10A . . . . 2.1(7) ?
    C8A C9A C10A C11A . . . . -3.2(7) ?
    C8A C9A C10A Br1 . . . . 177.6(3) ?
    C9A C10A C11A C12A . . . . 1.8(7) ?
    Br1 C10A C11A C12A . . . . -178.9(4) ?
    C8A C7A C12A C11A . . . . -1.7(7) ?
    C6A C7A C12A C11A . . . . 179.2(4) ?
    C10A C11A C12A C7A . . . . 0.7(7) ?
    C3A C4A C13A C18A . . . . -24.5(5) ?
    C5A C4A C13A C18A . . . . 154.3(4) ?
    C3A C4A C13A C14A . . . . 158.6(4) ?
    C5A C4A C13A C14A . . . . -22.6(5) ?
    C18A C13A C14A C15A . . . . 0.6(6) ?
    C4A C13A C14A C15A . . . . 177.6(4) ?
    C13A C14A C15A C16A . . . . -0.4(7) ?
    C14A C15A C16A F1 . . . . -178.3(4) ?
    C14A C15A C16A C17A . . . . 0.3(7) ?
    F1 C16A C17A C18A . . . . 178.1(4) ?
    C15A C16A C17A C18A . . . . -0.5(7) ?
    C16A C17A C18A C13A . . . . 0.8(6) ?
    C14A C13A C18A C17A . . . . -0.8(6) ?
    C4A C13A C18A C17A . . . . -177.8(4) ?
    C20A O3A C19A O2A . . . . -8(2) ?
    C20C O3A C19A O2A . . . . 7.8(12) ?
    C20A O3A C19A C1A . . . . 173.0(19) ?
    C20C O3A C19A C1A . . . . -171.1(10) ?
    C2A C1A C19A O2A . . . . -110.4(5) ?
    C6A C1A C19A O2A . . . . 124.6(5) ?
    C2A C1A C19A O3A . . . . 68.6(4) ?
    C6A C1A C19A O3A . . . . -56.4(5) ?
    O1B C2B C3B C4B . . . . -176.6(4) ?
    C1B C2B C3B C4B . . . . -11.8(11) ?
    C1D C2B C3B C4B . . . . 19.9(8) ?
    C2B C3B C4B C13B . . . . 176.6(3) ?
    C2B C3B C4B C5B . . . . -2.9(6) ?
    C3B C4B C5B C6D . . . . -11.8(11) ?
    C13B C4B C5B C6D . . . . 168.8(10) ?
    C3B C4B C5B C6B . . . . 18.8(7) ?
    C13B C4B C5B C6B . . . . -160.7(6) ?
    C12B C7B C8B C9B . . . . -0.4(6) ?
    C6D C7B C8B C9B . . . . 172.3(7) ?
    C6B C7B C8B C9B . . . . -175.3(5) ?
    C7B C8B C9B C10B . . . . 0.9(7) ?
    C8B C9B C10B C11B . . . . -0.7(6) ?
    C8B C9B C10B Br2 . . . . 178.9(3) ?
    C9B C10B C11B C12B . . . . 0.1(7) ?
    Br2 C10B C11B C12B . . . . -179.6(3) ?
    C8B C7B C12B C11B . . . . -0.3(7) ?
    C6D C7B C12B C11B . . . . -175.0(5) ?
    C6B C7B C12B C11B . . . . 173.2(7) ?
    C10B C11B C12B C7B . . . . 0.5(7) ?
    C3B C4B C13B C14B . . . . 156.9(4) ?
    C5B C4B C13B C14B . . . . -23.6(5) ?
    C3B C4B C13B C18B . . . . -24.7(5) ?
    C5B C4B C13B C18B . . . . 154.7(3) ?
    C18B C13B C14B C15B . . . . 1.3(6) ?
    C4B C13B C14B C15B . . . . 179.7(4) ?
    C13B C14B C15B C16B . . . . -0.1(7) ?
    C14B C15B C16B C17B . . . . -1.5(8) ?
    C14B C15B C16B F2 . . . . 180.0(4) ?
    F2 C16B C17B C18B . . . . -179.8(4) ?
    C15B C16B C17B C18B . . . . 1.7(8) ?
    C16B C17B C18B C13B . . . . -0.3(7) ?
    C14B C13B C18B C17B . . . . -1.1(6) ?
    C4B C13B C18B C17B . . . . -179.5(4) ?
    C20D O3B C19B O2B . . . . 7.7(17) ?
    C20B O3B C19B O2B . . . . -2.4(10) ?
    C20D O3B C19B C1B . . . . -171.8(17) ?
    C20B O3B C19B C1B . . . . 178.1(9) ?
    C20D O3B C19B C1D . . . . -168.8(17) ?
    C20B O3B C19B C1D . . . . -178.9(9) ?
    O2B C19B C1B C6B . . . . 82(2) ?
    O3B C19B C1B C6B . . . . -98.4(16) ?
    C1D C19B C1B C6B . . . . 86.5(17) ?
    O2B C19B C1B C2B . . . . -76.4(12) ?
    O3B C19B C1B C2B . . . . 103.0(11) ?
    C1D C19B C1B C2B . . . . -72(2) ?
    O1B C2B C1B C6B . . . . 173.6(10) ?
    C3B C2B C1B C6B . . . . 8.5(18) ?
    C1D C2B C1B C6B . . . . -89.1(16) ?
    O1B C2B C1B C19B . . . . -26.3(16) ?
    C3B C2B C1B C19B . . . . 168.5(8) ?
    C1D C2B C1B C19B . . . . 71(2) ?
    C19B C1B C6B C5B . . . . -146.3(18) ?
    C2B C1B C6B C5B . . . . 9.1(18) ?
    C19B C1B C6B C7B . . . . -6(2) ?
    C2B C1B C6B C7B . . . . 149.5(16) ?
    C6D C5B C6B C1B . . . . 81.1(17) ?
    C4B C5B C6B C1B . . . . -22.5(12) ?
    C6D C5B C6B C7B . . . . -64.7(15) ?
    C4B C5B C6B C7B . . . . -168.4(5) ?
    C8B C7B C6B C1B . . . . 114.5(11) ?
    C12B C7B C6B C1B . . . . -59.3(13) ?
    C6D C7B C6B C1B . . . . -84.3(18) ?
    C8B C7B C6B C5B . . . . -99.1(8) ?
    C12B C7B C6B C5B . . . . 87.0(8) ?
    C6D C7B C6B C5B . . . . 62.0(15) ?
    O2B C19B C1D C6D . . . . 106.5(10) ?
    O3B C19B C1D C6D . . . . -76.5(12) ?
    C1B C19B C1D C6D . . . . -70.4(15) ?
    O2B C19B C1D C2B . . . . -114.7(7) ?
    O3B C19B C1D C2B . . . . 62.3(9) ?
    C1B C19B C1D C2B . . . . 68.4(16) ?
    O1B C2B C1D C6D . . . . 173.3(9) ?
    C3B C2B C1D C6D . . . . -22.7(11) ?
    C1B C2B C1D C6D . . . . 73.2(15) ?
    O1B C2B C1D C19B . . . . 30.8(10) ?
    C3B C2B C1D C19B . . . . -165.3(5) ?
    C1B C2B C1D C19B . . . . -69.4(16) ?
    C19B C1D C6D C5B . . . . 143.6(17) ?
    C2B C1D C6D C5B . . . . 9.3(18) ?
    C19B C1D C6D C7B . . . . -10.9(17) ?
    C2B C1D C6D C7B . . . . -145.3(15) ?
    C4B C5B C6D C1D . . . . 7.8(18) ?
    C6B C5B C6D C1D . . . . -81.0(16) ?
    C4B C5B C6D C7B . . . . 164.0(8) ?
    C6B C5B C6D C7B . . . . 75(2) ?
    C8B C7B C6D C1D . . . . 105.7(13) ?
    C12B C7B C6D C1D . . . . -81.0(13) ?
    C6B C7B C6D C1D . . . . 79.9(14) ?
    C8B C7B C6D C5B . . . . -51.8(16) ?
    C12B C7B C6D C5B . . . . 121.6(12) ?
    C6B C7B C6D C5B . . . . -78(2) ?
    C19B O3B C20B C21B . . . . 98.4(16) ?
    C20D O3B C20B C21B . . . . 74(4) ?
    C19B O3B C20D C21D . . . . -179(3) ?
    C20B O3B C20D C21D . . . . -20(3) ?
    C19A O3A C20A C21A . . . . -161(4) ?
    C20C O3A C20A C21A . . . . 56(5) ?
    C19A O3A C20C C21C . . . . -99(2) ?
    C20A O3A C20C C21C . . . . -55(5) ?
loop_
    _geom_hbond_atom_site_label_D
    _geom_hbond_atom_site_label_H
    _geom_hbond_atom_site_label_A
    _geom_hbond_site_symmetry_A
    _geom_hbond_distance_DH
    _geom_hbond_distance_HA
    _geom_hbond_distance_DA
    _geom_hbond_angle_DHA
    _geom_hbond_publ_flag
    C5A H5A1 O1B 1_544 0.97 2.58 3.388(5) 141 y
    C14A H14A O1B 1_544 0.93 2.58 3.445(6) 154 y
    C5B H5B1 O1A 1_556 0.97 2.55 3.351(4) 140 y
    C5B H5B2 O2A 2_766 0.97 2.59 3.457(5) 149 y
_iucr_refine_instructions_details
;
TITL RKBN18RE3 in P-1
CELL  0.71073  11.8886  13.3481  13.4128   77.214   66.757   87.856
ZERR     4.00   0.0005   0.0005   0.0005    0.003    0.004    0.003
LATT   1
SFAC  C    H    O    F    BR
UNIT  84   72   12   4    4
MERG   2
OMIT    -3.00  52.00
DFIX 1.52 0.01 C20A C21A C20B C21B C20C C21C C20D C21D
DFIX 1.42 0.01 O3A C20A O3A C20C O3B C20B O3B C20D
FMAP   2
PLAN   10
ACTA
BOND $H
CONF
LIST 4
L.S.   6
WGHT    0.042800    0.855600
FVAR       4.00945   0.53133   0.67030   0.37378
BR1   5    0.772869   -0.170281    0.449414    11.00000    0.14957    0.07128 =
         0.11229    0.00288   -0.08232    0.01815
BR2   5    0.759075    0.516892    0.540461    11.00000    0.19910    0.11411 =
         0.16571   -0.08660   -0.13743    0.04662
F1    4    0.354972    0.222523   -0.265303    11.00000    0.11215    0.14139 =
         0.10536   -0.05132   -0.07834    0.02353
F2    4    1.087109    0.605669    1.304356    11.00000    0.19394    0.09335 =
         0.15646    0.00106   -0.14464    0.00720
O1A   3    0.734324    0.484836    0.056227    11.00000    0.12974    0.04189 =
         0.13000   -0.02100   -0.07984   -0.00112
O2A   3    0.842822    0.344515    0.237225    11.00000    0.08861    0.12450 =
         0.13662   -0.06441   -0.07358    0.02095
O3A   3    0.642333    0.355476    0.294976    11.00000    0.08063    0.13333 =
         0.09010   -0.07017   -0.02999    0.00493
C1A   1    0.741787    0.306580    0.126069    11.00000    0.05358    0.04727 =
         0.06318   -0.02309   -0.02617    0.00520
AFIX  13
H1A   2    0.823186    0.287197    0.080635    11.00000   -1.20000
AFIX   0
C2A   1    0.708697    0.397790    0.055096    11.00000    0.06977    0.03891 =
         0.07976   -0.01922   -0.03610    0.00472
C3A   1    0.649880    0.377277   -0.014553    11.00000    0.07068    0.03911 =
         0.07148   -0.00812   -0.03929    0.00512
AFIX  43
H3A   2    0.635174    0.432932   -0.062589    11.00000   -1.20000
AFIX   0
C4A   1    0.615066    0.282533   -0.014164    11.00000    0.04794    0.04535 =
         0.04563   -0.01243   -0.01740    0.00564
C5A   1    0.639464    0.189951    0.059341    11.00000    0.06062    0.04277 =
         0.05581   -0.01486   -0.03062    0.00428
AFIX  23
H5A1  2    0.714289    0.161168    0.016132    11.00000   -1.20000
H5A2  2    0.572955    0.138365    0.084388    11.00000   -1.20000
AFIX   0
C6A   1    0.652113    0.213360    0.160673    11.00000    0.05736    0.04453 =
         0.05452   -0.01408   -0.02840    0.00241
AFIX  13
H6A   2    0.571572    0.232579    0.208096    11.00000   -1.20000
AFIX   0
C7A   1    0.684578    0.118942    0.229117    11.00000    0.06100    0.04680 =
         0.05647   -0.01533   -0.03413    0.00329
C8A   1    0.594491    0.056588    0.316794    11.00000    0.05733    0.05903 =
         0.07401    0.00215   -0.02196   -0.00063
AFIX  43
H8A   2    0.513255    0.073168    0.334291    11.00000   -1.20000
AFIX   0
C9A   1    0.620076   -0.030234    0.380284    11.00000    0.08481    0.06477 =
         0.07361    0.00775   -0.02695   -0.00547
AFIX  43
H9A   2    0.556450   -0.072384    0.438000    11.00000   -1.20000
AFIX   0
C10A  1    0.739251   -0.054343    0.358281    11.00000    0.08838    0.04928 =
         0.07346   -0.00783   -0.05160    0.00551
C11A  1    0.830505    0.005127    0.270564    11.00000    0.06566    0.06803 =
         0.09507   -0.00242   -0.04166    0.00804
AFIX  43
H11A  2    0.911669   -0.011528    0.253447    11.00000   -1.20000
AFIX   0
C12A  1    0.802816    0.090288    0.206808    11.00000    0.06385    0.06544 =
         0.07936    0.00832   -0.02624   -0.00041
AFIX  43
H12A  2    0.866459    0.129901    0.146410    11.00000   -1.20000
AFIX   0
C13A  1    0.549815    0.267412   -0.084423    11.00000    0.05559    0.05155 =
         0.04585   -0.01477   -0.02260    0.00755
C14A  1    0.548991    0.173887   -0.113500    11.00000    0.07001    0.06476 =
         0.07265   -0.02953   -0.04145    0.01961
AFIX  43
H14A  2    0.592560    0.120783   -0.090804    11.00000   -1.20000
AFIX   0
C15A  1    0.485028    0.158299   -0.175173    11.00000    0.08401    0.08373 =
         0.08591   -0.04757   -0.04918    0.01889
AFIX  43
H15A  2    0.485301    0.095608   -0.194693    11.00000   -1.20000
AFIX   0
C16A  1    0.420797    0.237448   -0.207218    11.00000    0.06939    0.10009 =
         0.05699   -0.02958   -0.03539    0.01128
C17A  1    0.418844    0.330018   -0.180721    11.00000    0.07982    0.07796 =
         0.06430   -0.01231   -0.04336    0.02102
AFIX  43
H17A  2    0.375152    0.382742   -0.203890    11.00000   -1.20000
AFIX   0
C18A  1    0.483037    0.343883   -0.118808    11.00000    0.07345    0.05554 =
         0.06991   -0.01235   -0.03820    0.00908
AFIX  43
H18A  2    0.481472    0.406801   -0.099425    11.00000   -1.20000
AFIX   0
C19A  1    0.750743    0.336920    0.224943    11.00000    0.07156    0.05449 =
         0.08366   -0.02586   -0.04451    0.00792
O1B   3    0.789431    1.025775    0.896937    11.00000    0.12199    0.04071 =
         0.11493   -0.02917   -0.07748    0.02412
O2B   3    0.644759    0.941388    0.766434    11.00000    0.08942    0.11307 =
         0.12948   -0.02711   -0.05778    0.00013
O3B   3    0.839396    0.984924    0.664647    11.00000    0.10003    0.09713 =
         0.09493   -0.01151   -0.03979   -0.00400
C2B   1    0.811264    0.935188    0.907557    11.00000    0.08083    0.04013 =
         0.07706   -0.01826   -0.04307    0.00748
C3B   1    0.856239    0.881720    0.989085    11.00000    0.06171    0.04353 =
         0.06194   -0.02055   -0.03064    0.00596
AFIX  43
H3B   2    0.864800    0.917557    1.038000    11.00000   -1.20000
AFIX   0
C4B   1    0.886376    0.783488    0.998425    11.00000    0.04279    0.04045 =
         0.05375   -0.01224   -0.02078    0.00042
C5B   1    0.869036    0.720129    0.925353    11.00000    0.05392    0.03752 =
         0.06181   -0.01563   -0.02966    0.00810
AFIX  23
H5B1  2    0.795886    0.674887    0.967575    11.00000   -1.20000
H5B2  2    0.938485    0.677641    0.902003    11.00000   -1.20000
AFIX   0
C7B   1    0.811322    0.713598    0.765756    11.00000    0.10568    0.04304 =
         0.07600   -0.02359   -0.06319    0.02337
C8B   1    0.908250    0.689615    0.679651    11.00000    0.08264    0.05868 =
         0.09792   -0.02172   -0.05489    0.00573
AFIX  43
H8B   2    0.986697    0.713937    0.665203    11.00000   -1.20000
AFIX   0
C9B   1    0.893532    0.630686    0.613694    11.00000    0.08337    0.07576 =
         0.07501   -0.03279   -0.03801    0.02022
AFIX  43
H9B   2    0.961363    0.614482    0.555964    11.00000   -1.20000
AFIX   0
C10B  1    0.778462    0.595817    0.633250    11.00000    0.09928    0.04859 =
         0.08087   -0.02466   -0.06469    0.02051
C11B  1    0.679658    0.618833    0.718658    11.00000    0.07772    0.07052 =
         0.08493   -0.01964   -0.04261    0.00495
AFIX  43
H11B  2    0.601222    0.595182    0.732238    11.00000   -1.20000
AFIX   0
C12B  1    0.696472    0.677254    0.784749    11.00000    0.09654    0.08267 =
         0.06948   -0.03429   -0.03691    0.02051
AFIX  43
H12B  2    0.628830    0.692413    0.843359    11.00000   -1.20000
AFIX   0
C13B  1    0.938358    0.734812    1.079657    11.00000    0.05371    0.04574 =
         0.05108   -0.01453   -0.02337    0.00557
C14B  1    0.930923    0.628707    1.119650    11.00000    0.07906    0.04763 =
         0.08417   -0.00971   -0.05156   -0.00106
AFIX  43
H14B  2    0.891746    0.586579    1.095057    11.00000   -1.20000
AFIX   0
C15B  1    0.980588    0.585140    1.194969    11.00000    0.11299    0.05234 =
         0.10449    0.00146   -0.07320   -0.00155
AFIX  43
H15B  2    0.975221    0.514188    1.221448    11.00000   -1.20000
AFIX   0
C16B  1    1.037957    0.648151    1.230111    11.00000    0.09868    0.06281 =
         0.08735   -0.00508   -0.06648    0.00395
C17B  1    1.049970    0.751719    1.191581    11.00000    0.09577    0.06133 =
         0.08261   -0.01882   -0.05733    0.00070
AFIX  43
H17B  2    1.091324    0.792640    1.215486    11.00000   -1.20000
AFIX   0
C18B  1    1.000325    0.794879    1.117109    11.00000    0.07874    0.04682 =
         0.06586   -0.01341   -0.04050    0.00355
AFIX  43
H18B  2    1.007918    0.865900    1.090687    11.00000   -1.20000
AFIX   0
C19B  1    0.748506    0.934939    0.752645    11.00000    0.09441    0.04675 =
         0.08841   -0.01705   -0.06182    0.01169
PART    1
C1B   1    0.824745    0.877782    0.815555    21.00000    0.09856    0.02854 =
         0.08540   -0.00237   -0.05990   -0.00821
AFIX  13
H1B   2    0.904313    0.910993    0.762160    21.00000   -1.20000
AFIX   0
C6B   1    0.856620    0.790071    0.819458    21.00000    0.05349    0.02778 =
         0.04140    0.00061   -0.01697   -0.01174
AFIX  13
H6B   2    0.943058    0.802323    0.768236    21.00000   -1.20000
AFIX   0
PART    2
C1D   1    0.757245    0.863435    0.856981   -21.00000    0.02574    0.04018 =
         0.05495   -0.00940   -0.01414   -0.00184
AFIX  13
H1D   2    0.671207    0.852389    0.909439   -21.00000   -1.20000
AFIX   0
C6D   1    0.795243    0.766552    0.861747   -21.00000    0.08553    0.02076 =
         0.05216    0.00463   -0.03719   -0.01233
AFIX  13
H6D   2    0.716509    0.731359    0.914480   -21.00000   -1.20000
AFIX   0
PART    3
C20B  1    0.825498    1.052349    0.569900    31.00000    0.20942    0.12202 =
         0.04351    0.03033   -0.02729   -0.03076
AFIX  23
H20C  2    0.748127    1.036317    0.566930    31.00000   -1.20000
H20D  2    0.891727    1.045474    0.500962    31.00000   -1.20000
AFIX   0
C21B  1    0.829071    1.159195    0.587732    31.00000    0.16732    0.09677 =
         0.12376    0.01739   -0.06690   -0.01837
AFIX  33
H21A  2    0.813935    1.207506    0.530347    31.00000   -1.50000
H21B  2    0.908292    1.175451    0.585155    31.00000   -1.50000
H21C  2    0.767269    1.162909    0.659089    31.00000   -1.50000
AFIX   0
PART    4
C20D  1    0.775833    1.052608    0.607952   -31.00000    0.16341    0.11285 =
         0.02281    0.02607   -0.02197   -0.04994
AFIX  23
H20E  2    0.726934    1.097169    0.655015   -31.00000   -1.20000
H20F  2    0.721255    1.012653    0.591766   -31.00000   -1.20000
AFIX   0
C21D  1    0.868343    1.116830    0.500622   -31.00000    0.18090    0.19064 =
         0.07685   -0.00606   -0.02863   -0.01310
AFIX  33
H21D  2    0.826062    1.160990    0.461689   -31.00000   -1.50000
H21E  2    0.917250    1.072336    0.454844   -31.00000   -1.50000
H21F  2    0.920385    1.157890    0.517269   -31.00000   -1.50000
AFIX   0
PART    5
C20A  1    0.658684    0.370893    0.392278    41.00000    0.13302    0.09494 =
         0.09573   -0.06786   -0.05579    0.04509
AFIX  23
H20A  2    0.693066    0.439759    0.378788    41.00000   -1.20000
H20B  2    0.713039    0.321501    0.411275    41.00000   -1.20000
AFIX   0
C21A  1    0.532687    0.355498    0.484206    41.00000    0.09722    0.20359 =
         0.07499   -0.05647   -0.01546   -0.00970
AFIX  33
H21G  2    0.535395    0.374822    0.548074    41.00000   -1.50000
H21H  2    0.505024    0.284443    0.503788    41.00000   -1.50000
H21I  2    0.477171    0.397398    0.459466    41.00000   -1.50000
AFIX   0
PART    6
C20C  1    0.623699    0.400308    0.390610   -41.00000    0.10000    0.12243 =
         0.09312   -0.06441   -0.03576   -0.00096
AFIX  23
H20G  2    0.558381    0.447818    0.402060   -41.00000   -1.20000
H20H  2    0.698197    0.435621    0.381390   -41.00000   -1.20000
AFIX   0
C21C  1    0.589341    0.307016    0.484177   -41.00000    0.17574    0.16638 =
         0.10226   -0.02462   -0.04827   -0.03496
AFIX  33
H21J  2    0.581731    0.326394    0.551256   -41.00000   -1.50000
H21K  2    0.651684    0.258279    0.466788   -41.00000   -1.50000
H21L  2    0.512541    0.276460    0.494581   -41.00000   -1.50000
HKLF    4
END
;
data_global
_journal_date_recd_electronic     2012-09-04
_journal_date_accepted     2012-09-06
_journal_name_full     'Acta Crystallographica, Section E'
_journal_year     2012
_journal_volume     68
_journal_issue     10
_journal_page_first     o2917
_journal_page_last     o2918
_journal_paper_category     QO
_journal_paper_doi     10.1107/S1600536812038202
_journal_coeditor_code     GK2518
_publ_contact_author_name     'Kant, Rajni'
_publ_contact_author_address
;
Post-Graduate Department of Physics & Electronics,
University of Jammu,
Jammu Tawi 180 006,
India
;
_publ_contact_author_email     'rkvk.paper11@gmail.com'
_publ_contact_author_fax     '+911912432051'
_publ_contact_author_phone     '+919419194375'
_publ_section_title
;
Ethyl 6-(4-bromophenyl)-4-(4-fluorophenyl)-2-oxocyclohex-3-ene-1-carboxylate
;
loop_
    _publ_author_name
    _publ_author_footnote
    _publ_author_address
    'Rajni Kant' .
;
X-ray Crystallography Laboratory,
Post-Graduate Department of Physics & Electronics,
University of Jammu, Jammu Tawi 180 006, India
;
    'Gupta, Vivek K.' .
;
X-ray Crystallography Laboratory,
Post-Graduate Department of Physics & Electronics,
University of Jammu, Jammu Tawi 180 006, India
;
    'Kapoor, Kamini' .
;
X-ray Crystallography Laboratory,
Post-Graduate Department of Physics & Electronics,
University of Jammu, Jammu Tawi 180 006, India
;
    'Sapnakumari, M.' .
;
Department of Studies in Chemistry,
Mangalore University,
Mangalagangotri 574 199, India
;
    'Narayana, B.' .
;
Department of Studies in Chemistry,
Mangalore University,
Mangalagangotri 574 199, India
;
    'B. K. Sarojini' .
;
Department of Chemistry, P.A. College of Engineering,
Nadupadavu, Mangalore 574153, India
;
