# Supplementary material for: Ethyl 6-(4-bromo­phen­yl)-4-(4-fluoro­phen­yl)-2-oxocyclo­hex-3-ene-1-carboxyl­ate
Source: Acta Crystallogr Sect E Struct Rep Online. 2012 Sep 12;68(Pt 10):o2917–8. doi: 10.1107/S1600536812038202 (PMC3470264; doi:10.1107/S1600536812038202)
Supplement: Supplementary file 2 [file e-68-o2917-Isup2.hkl]

#
# h,k,l, Fc-squared, Fo-squared, sigma(Fo-squared) and status flag
#
data_I
_shelx_title ' RKBN18RE3 in P-1'
_shelx_refln_list_code          4
_shelx_F_calc_maximum      248.03
_exptl_crystal_F_000       848.00
_reflns_d_resolution_high  0.8107
 
loop_
 _symmetry_equiv_pos_as_xyz
 'x, y, z'
 '-x, -y, -z'
 
_cell_length_a    11.8886
_cell_length_b    13.3481
_cell_length_c    13.4128
_cell_angle_alpha  77.214
_cell_angle_beta   66.757
_cell_angle_gamma  87.856
 
_shelx_F_squared_multiplier     1.000
 
loop_
 _refln_index_h
 _refln_index_k
 _refln_index_l
 _refln_F_squared_calc
 _refln_F_squared_meas
 _refln_F_squared_sigma
 _refln_observed_status
   2   0   0    27919.73    26255.11    172.72 o
   3   0   0      856.57      822.48     17.89 o
   4   0   0      430.86      420.19     14.96 o
   5   0   0     1572.20     1557.97     35.03 o
   6   0   0      232.58      192.19     17.32 o
   7   0   0      590.76      641.46     34.83 o
   8   0   0      239.37      220.77     30.44 o
   9   0   0       22.48       34.36     13.94 o
  10   0   0       75.69       83.05     17.50 o
  11   0   0        0.23        1.49      9.58 o
  12   0   0        0.77        6.66     11.18 o
  13   0   0        0.07        5.70      9.90 o
 -13   1   0        0.57       -3.58     11.79 o
 -12   1   0       11.29       30.02     14.70 o
 -11   1   0        3.91        4.05     13.03 o
 -10   1   0       81.75       91.09     21.15 o
  -9   1   0       33.51       62.44     31.49 o
  -8   1   0      199.57      251.17     27.39 o
  -7   1   0      200.72      207.63     19.14 o
  -6   1   0      766.07      858.62     30.83 o
  -5   1   0     3055.52     3063.29     50.45 o
  -4   1   0     2443.39     2373.54     32.14 o
  -3   1   0     9398.86     9102.41     64.86 o
  -2   1   0     3986.93     3763.02     36.88 o
   2   1   0    10222.54     9974.74     53.66 o
   3   1   0      988.66      988.13     17.74 o
   4   1   0      168.13      202.89      8.83 o
   5   1   0      305.48      352.80     19.06 o
   6   1   0      398.10      428.53     22.90 o
   7   1   0      128.81       92.14     11.39 o
   8   1   0       31.95       33.23     15.54 o
   9   1   0       17.65       19.21      8.07 o
  10   1   0       51.64       53.04     12.81 o
  11   1   0        4.51       10.08      9.69 o
  12   1   0       25.82       15.98      5.72 o
  13   1   0        0.08       -8.66     11.47 o
 -13   2   0        0.27        5.84     11.55 o
 -12   2   0        8.36        4.01     10.11 o
 -11   2   0       13.90      -12.57     10.10 o
 -10   2   0        0.18        3.72      9.96 o
  -9   2   0      112.18       82.30     16.92 o
  -8   2   0        2.06       13.38      7.12 o
  -7   2   0      107.87       88.78     12.37 o
  -6   2   0       84.84       86.86      6.89 o
  -5   2   0       41.96       41.84      4.52 o
  -4   2   0      822.30      877.85     21.78 o
  -3   2   0     3499.23     3562.45     42.55 o
  -2   2   0    10769.67    10931.96     72.89 o
  -1   2   0     6587.67     6620.35     59.10 o
   1   2   0     2954.64     2920.31     29.42 o
   2   2   0     7628.83     7617.70     45.24 o
   3   2   0      459.88      445.83     12.14 o
   4   2   0     1924.30     2020.27     29.83 o
   5   2   0      119.79      116.16      7.96 o
   6   2   0      199.86      193.90     10.91 o
   7   2   0      319.99      271.31     16.96 o
   8   2   0        0.74        2.00      4.84 o
   9   2   0      608.93      673.13     43.30 o
  10   2   0       41.02       26.72     13.36 o
  11   2   0       19.42       13.34     12.42 o
  12   2   0        2.04       -1.85     13.72 o
  13   2   0        0.52        0.47      8.61 o
 -13   3   0        0.63        5.90     10.51 o
 -12   3   0        3.90       -7.13     14.59 o
 -11   3   0        0.21       13.87     12.35 o
 -10   3   0        1.57       14.08     10.33 o
  -9   3   0       25.23       27.15     11.59 o
  -8   3   0      196.48      142.56     12.95 o
  -7   3   0       43.05       61.61      8.46 o
  -6   3   0      609.02      550.07     26.38 o
  -5   3   0       30.50       47.32      7.35 o
  -4   3   0     7365.40     7399.59     80.72 o
  -3   3   0       85.88       91.88      5.31 o
  -2   3   0     3598.54     3584.03     45.14 o
  -1   3   0        3.08        9.67      3.38 o
   0   3   0      203.32      213.30      9.73 o
   1   3   0       34.10       20.13      2.86 o
   2   3   0     6180.44     6685.85     58.29 o
   3   3   0      899.75      884.09     17.85 o
   4   3   0     3773.81     3893.47     53.54 o
   5   3   0      690.61      693.65     22.46 o
   6   3   0       83.39       94.00      8.63 o
   7   3   0       32.35       36.34      7.72 o
   8   3   0       45.50       35.96      5.58 o
   9   3   0      525.74      535.80     39.26 o
  10   3   0       18.42       21.57     14.11 o
  11   3   0       29.48        3.17      7.62 o
  12   3   0        0.28      -23.78     16.70 o
  13   3   0        1.83      -11.16      7.44 o
 -13   4   0       11.15        1.39     22.60 o
 -12   4   0        2.56       -2.34     18.63 o
 -11   4   0        2.24       14.75      5.49 o
 -10   4   0       98.39      123.39     20.05 o
  -9   4   0       59.18       17.67     13.11 o
  -8   4   0       68.19      110.11     18.62 o
  -7   4   0      357.10      337.19     22.95 o
  -6   4   0     1705.75     1856.68     58.98 o
  -5   4   0       60.09       45.86      9.41 o
  -4   4   0     2489.46     2397.22     49.52 o
  -3   4   0     2573.52     2593.84     44.82 o
  -2   4   0     2592.95     2490.54     53.47 o
  -1   4   0     1829.72     1957.42     37.03 o
   0   4   0       45.13       50.46      4.88 o
   1   4   0     2084.00     2184.97     32.42 o
   2   4   0        4.08        7.70      1.70 o
   3   4   0     3350.78     3423.95     50.05 o
   4   4   0      979.21      958.53     29.58 o
   5   4   0     2036.58     2113.62     48.47 o
   6   4   0       33.29       33.06      5.72 o
   7   4   0       12.43        7.97      4.64 o
   8   4   0        0.51        4.52      3.10 o
   9   4   0        3.09        8.72      6.34 o
  10   4   0       21.71       29.25     11.48 o
  11   4   0       15.08       30.73     13.65 o
  12   4   0       14.86       11.19      8.34 o
 -13   5   0        5.68       -6.08     13.99 o
 -12   5   0        9.25       10.16     19.17 o
 -11   5   0        3.06        9.37     10.57 o
 -10   5   0        4.20       -2.13     11.08 o
  -9   5   0      274.81      320.59     33.26 o
  -8   5   0       36.72       25.84     13.34 o
  -7   5   0      153.21      168.21     16.79 o
  -6   5   0      388.97      407.82     29.75 o
  -5   5   0      234.42      261.78     22.77 o
  -4   5   0      109.10       73.88     18.41 o
  -3   5   0      723.28      719.96     29.54 o
  -2   5   0      279.72      299.69     22.07 o
  -1   5   0      979.61     1019.88     29.47 o
   0   5   0      414.02      393.44     15.97 o
   1   5   0       25.12       26.85      3.78 o
   2   5   0     1168.83     1140.86     30.22 o
   3   5   0       32.90       42.73      6.46 o
   4   5   0     1179.71     1228.36     38.71 o
   5   5   0      744.11      770.42     33.67 o
   6   5   0      244.55      271.00     21.40 o
   7   5   0      131.29      164.35     18.72 o
   8   5   0        7.29       11.07      9.76 o
   9   5   0        0.09       -3.21      7.38 o
  10   5   0        1.09        2.44     11.52 o
  11   5   0       12.67       15.88     19.61 o
  12   5   0       13.38        9.32     11.22 o
 -12   6   0       13.94        9.03     28.67 o
 -11   6   0        6.13       -3.04     14.12 o
 -10   6   0       23.56        2.12      7.54 o
  -9   6   0        0.37       -1.40     14.23 o
  -8   6   0      159.30      102.09     25.30 o
  -7   6   0      148.60      158.20     24.90 o
  -6   6   0      532.28      554.68     45.28 o
  -5   6   0      145.30       87.33     26.73 o
  -4   6   0     2858.06     2529.75    115.06 o
  -3   6   0      681.06      626.03     31.57 o
  -2   6   0     7005.59     7026.94    106.16 o
  -1   6   0      232.72      257.60     19.09 o
   0   6   0     4233.18     4238.19     71.86 o
   1   6   0       10.02        4.09      3.40 o
   2   6   0     1617.78     1587.78     40.52 o
   3   6   0      799.38      724.39     29.79 o
   4   6   0      943.57      962.74     35.94 o
   5   6   0       10.01        5.15      4.91 o
   6   6   0        2.34        5.15     10.91 o
   7   6   0        0.92       -0.82      5.55 o
   8   6   0       48.04       45.71     17.37 o
   9   6   0        5.80        8.14      8.38 o
  10   6   0        7.70        4.54      8.22 o
  11   6   0        3.73        1.15     11.09 o
  12   6   0        8.12       12.61     15.88 o
 -12   7   0        6.84       24.76     42.46 o
 -11   7   0        0.77        5.76      8.76 o
 -10   7   0        7.18       14.68     15.20 o
  -9   7   0       27.35       40.68     14.44 o
  -8   7   0      230.59      280.48     34.46 o
  -7   7   0        1.73        4.32      6.36 o
  -6   7   0      137.56      163.67     29.95 o
  -5   7   0      573.38      553.20     44.11 o
  -4   7   0       12.09        7.49     13.19 o
  -3   7   0     2935.28     2771.65     69.87 o
  -2   7   0       91.47       70.37     11.08 o
  -1   7   0     2298.19     2192.09     61.51 o
   0   7   0     1198.47     1166.67     41.09 o
   1   7   0      641.41      622.02     24.30 o
   2   7   0      161.00      214.39     14.51 o
   3   7   0       16.80       17.39      4.98 o
   4   7   0        0.93       -3.91      3.05 o
   5   7   0       25.14       25.81      6.29 o
   6   7   0       16.11       15.93     13.60 o
   7   7   0       38.61       33.94      4.00 o
   8   7   0        1.70        6.12     15.67 o
   9   7   0        2.91        4.03     11.32 o
  10   7   0        0.26      -10.23      6.82 o
  11   7   0       16.60       16.86     13.04 o
 -12   8   0        1.50        1.81     44.56 o
 -11   8   0       28.00       30.35     12.50 o
 -10   8   0        1.36        7.47     13.61 o
  -9   8   0        2.44       19.43     15.47 o
  -8   8   0       78.73       79.93     24.15 o
  -7   8   0       38.69       42.87     14.83 o
  -6   8   0      335.44      353.10     40.68 o
  -5   8   0      243.89      211.41     28.25 o
  -4   8   0       72.13       44.40     18.69 o
  -3   8   0      122.73      139.48     29.79 o
  -2   8   0      238.33      225.05     27.24 o
  -1   8   0      402.46      471.60     30.33 o
   0   8   0       31.83       41.27      9.46 o
   1   8   0        2.01        7.49      3.43 o
   2   8   0        0.02        2.27      5.58 o
   3   8   0      311.01      303.65     21.69 o
   4   8   0      140.55      165.19     17.93 o
   5   8   0      188.54      230.82     19.98 o
   6   8   0       30.05       42.15     10.56 o
   7   8   0        0.21       -0.47      8.08 o
   8   8   0       24.95       17.04      9.79 o
   9   8   0       29.62       32.08     19.58 o
  10   8   0        8.62       10.80     21.19 o
  11   8   0        0.10        0.17     23.24 o
 -11   9   0        4.17       -9.55     18.29 o
 -10   9   0        4.11       11.54     12.19 o
  -9   9   0        0.22        5.42      9.52 o
  -8   9   0       13.23        5.87     11.14 o
  -7   9   0       24.41       51.86     17.61 o
  -6   9   0      342.63      367.93     40.62 o
  -5   9   0       33.80       10.87     14.70 o
  -4   9   0      672.39      645.22     37.99 o
  -3   9   0       13.67        9.67     15.47 o
  -2   9   0      652.76      561.79     62.15 o
  -1   9   0       33.35       31.46     12.52 o
   0   9   0     1955.26     1949.72     54.82 o
   1   9   0        3.60        2.26      3.47 o
   2   9   0     1013.08     1033.67     43.14 o
   3   9   0        1.38       -1.74      4.20 o
   4   9   0      240.13      281.20     25.15 o
   5   9   0       23.62       16.24      4.19 o
   6   9   0      152.77      173.69     19.60 o
   7   9   0      107.68      169.02     29.36 o
   8   9   0        0.33        9.88     14.68 o
   9   9   0        1.08        1.05      7.54 o
  10   9   0        9.90        6.74     17.47 o
 -10  10   0        0.71        6.78      8.80 o
  -9  10   0        4.84       21.73     11.29 o
  -8  10   0       84.05       88.09     24.20 o
  -7  10   0       78.97       57.64     17.53 o
  -6  10   0       48.06       59.91     16.23 o
  -5  10   0      426.94      418.64     45.58 o
  -4  10   0        2.44        5.84     19.16 o
  -3  10   0     1700.11     1720.21     86.88 o
  -2  10   0      817.34      669.82     54.44 o
  -1  10   0      273.88      259.07     31.27 o
   0  10   0       52.62       47.08      6.89 o
   1  10   0      798.63      831.63     36.16 o
   2  10   0       30.66       26.60      6.45 o
   3  10   0      410.00      419.61     30.07 o
   4  10   0       23.33       18.73      7.53 o
   5  10   0       46.34       60.24     11.03 o
   6  10   0       98.43      110.98     16.09 o
   7  10   0       16.40       38.12     13.88 o
   8  10   0        1.27      -14.24     19.22 o
   9  10   0        0.07       11.57     19.30 o
  10  10   0        4.68       21.65     18.06 o
 -10  11   0        0.36        6.91     13.18 o
  -9  11   0        3.63        1.21      4.69 o
  -8  11   0        1.52       -2.12      8.70 o
  -7  11   0       50.96       70.65     23.55 o
  -6  11   0        3.06       13.36      6.40 o
  -5  11   0        0.32       12.55     11.44 o
  -4  11   0       22.09       35.41     17.19 o
  -3  11   0       11.16       36.88     15.86 o
  -2  11   0      292.62      247.76     34.58 o
  -1  11   0       59.51       49.55     10.60 o
   0  11   0        0.91      -23.86     15.91 o
   1  11   0      125.92       96.68     55.45 o
   2  11   0       48.45       69.44     12.28 o
   3  11   0      326.98      338.56     28.50 o
   4  11   0        0.73        5.35      4.69 o
   5  11   0       57.64       68.58     12.91 o
   6  11   0       48.81       61.51     15.54 o
   7  11   0       21.74       39.68     19.23 o
   8  11   0       40.17       14.38     15.36 o
   9  11   0        0.94        3.81      9.92 o
  -9  12   0        0.80       25.01     19.70 o
  -8  12   0        7.27       -5.20     16.26 o
  -7  12   0        8.36        7.75     14.01 o
  -6  12   0      197.78      182.04     33.33 o
  -5  12   0        6.40       18.91     11.14 o
  -4  12   0      780.24      718.98     63.61 o
  -3  12   0       11.06       17.16     12.18 o
  -2  12   0       25.16       19.09     11.64 o
  -1  12   0      112.34       62.75     21.67 o
   0  12   0       18.58        0.96     16.57 o
   1  12   0       40.67       25.65     20.42 o
   2  12   0       59.53       60.04     15.83 o
   3  12   0      102.51      117.76     21.92 o
   4  12   0      154.87      147.36     26.14 o
   5  12   0       26.38       14.96      9.62 o
   6  12   0        1.72        0.06     18.00 o
   7  12   0        0.51      -17.84     16.17 o
   8  12   0       45.49       50.90     40.09 o
  -8  13   0       14.14       44.94     21.62 o
  -7  13   0       31.52       47.90     20.05 o
  -6  13   0       43.99       62.32     19.63 o
  -5  13   0        8.79        8.63      6.07 o
  -4  13   0        4.67        6.27     14.92 o
  -3  13   0       49.59       41.95     31.41 o
  -2  13   0      215.74      205.87     33.45 o
  -1  13   0       11.34       20.39      5.52 o
   0  13   0        6.68      -13.68     12.36 o
   1  13   0        2.25        9.77      8.72 o
   2  13   0       10.86        5.93     19.32 o
   3  13   0        0.74       21.35     17.44 o
   4  13   0        6.88        2.80     13.16 o
   5  13   0        2.40        2.78     38.98 o
   6  13   0       64.52       22.15     37.07 o
   7  13   0        3.05      -16.69     22.31 o
  -7  14   0        2.03        8.97     15.38 o
  -6  14   0        9.21        2.76     12.19 o
  -5  14   0        0.48        2.51     12.03 o
  -4  14   0       11.15      -12.19     11.62 o
  -3  14   0        3.99       -6.60     14.39 o
  -2  14   0        2.09        8.55     19.82 o
  -1  14   0        7.60      -12.88     11.16 o
   0  14   0        2.00       -6.69     15.15 o
   1  14   0        5.59       -8.00     19.88 o
   2  14   0       62.93       82.04     21.40 o
   3  14   0        7.94       -4.64     22.38 o
   4  14   0       30.69       24.09     21.55 o
   5  14   0        1.33        3.44      8.05 o
  -5  15   0        7.00       13.21     12.25 o
  -4  15   0        1.72       -4.94     12.62 o
  -3  15   0       23.51       27.84     25.34 o
  -2  15   0       10.83       27.44      9.44 o
  -1  15   0        1.54        2.98     10.43 o
   0  15   0        1.34       -1.27     12.63 o
   1  15   0        0.82      -10.73     17.15 o
   2  15   0        6.20       -7.11     14.36 o
   3  15   0        3.08       -8.82     16.97 o
   4  15   0        1.77      -21.81     22.82 o
  -1  16   0       32.73       37.53     18.25 o
   0  16   0        1.05       23.08     16.67 o
  -3 -15   1       27.02       17.45     11.97 o
  -2 -15   1       14.73       14.98     19.25 o
  -1 -15   1       10.46        9.35      8.85 o
   0 -15   1       54.51       48.15     15.94 o
   1 -15   1        0.10      -22.40     14.93 o
   2 -15   1       38.95       76.67     25.26 o
   3 -15   1        0.06        4.78     18.52 o
   4 -15   1       20.14       25.03     14.52 o
   5 -15   1        0.05       -9.91      6.61 o
  -5 -14   1        0.20        0.72      4.66 o
  -4 -14   1        4.41       -5.14     11.77 o
  -3 -14   1       12.26       12.47     17.69 o
  -2 -14   1       40.65       42.71     30.93 o
  -1 -14   1      117.86       59.71     19.46 o
   0 -14   1       19.12       26.48     11.78 o
   1 -14   1        2.52        0.73      6.36 o
   2 -14   1        8.63       14.38     18.24 o
   3 -14   1        0.55        0.45     11.65 o
   4 -14   1       37.26       28.27     15.95 o
   5 -14   1        6.60       18.01     15.19 o
   6 -14   1        8.94       11.78      5.91 o
   7 -14   1        0.18        3.88     15.92 o
  -6 -13   1        2.22      -20.57     24.62 o
  -5 -13   1        1.86       -3.35      5.31 o
  -4 -13   1        9.13        9.37      6.35 o
  -3 -13   1        9.82        4.25     22.11 o
  -2 -13   1        8.14       21.84     27.72 o
  -1 -13   1      283.26      299.47     41.49 o
   0 -13   1      196.89      203.24     33.52 o
   1 -13   1      440.81      433.25     50.16 o
   2 -13   1       81.18       39.06     21.60 o
   3 -13   1      382.80      386.01     48.59 o
   4 -13   1       44.70       36.62     12.87 o
   5 -13   1      184.46      196.70     35.15 o
   6 -13   1       11.46       13.84      5.57 o
   7 -13   1       35.36       33.31     14.99 o
   8 -13   1       25.77       25.24     11.18 o
  -7 -12   1        4.88       14.88     34.04 o
  -6 -12   1       43.05      -20.17     32.80 o
  -5 -12   1       29.49       30.19      9.31 o
  -4 -12   1       11.04        9.80     10.97 o
  -3 -12   1       50.91       57.97     22.85 o
  -2 -12   1       20.11       15.48     15.94 o
  -1 -12   1       86.38       69.42     19.60 o
   0 -12   1      652.85      628.77     57.25 o
   1 -12   1       10.02        7.12     10.13 o
   2 -12   1      813.18      816.42     66.50 o
   3 -12   1       48.82       33.16      7.50 o
   4 -12   1      132.24      116.79     24.48 o
   5 -12   1       17.81        9.95     10.63 o
   6 -12   1       17.31        4.53      4.53 o
   7 -12   1       23.30       43.50     17.19 o
   8 -12   1        7.34       16.13     11.63 o
   9 -12   1        7.89       34.43     19.90 o
  -8 -11   1        0.03       13.40     27.57 o
  -7 -11   1        0.18       22.96     16.16 o
  -6 -11   1        8.26       -0.44     14.07 o
  -5 -11   1       16.30       11.98      6.98 o
  -4 -11   1        2.93        2.56      8.28 o
  -3 -11   1       25.13       20.80      3.66 o
  -2 -11   1       82.51       94.49     14.68 o
  -1 -11   1       12.18       22.59      8.63 o
   0 -11   1       82.67       82.07     11.25 o
   1 -11   1       43.92       31.67      8.48 o
   2 -11   1      895.15      784.91     61.63 o
   3 -11   1        4.21        3.46     12.68 o
   4 -11   1       92.53       89.10     20.15 o
   5 -11   1       23.45       14.57      6.71 o
   6 -11   1       24.52       23.43     10.82 o
   7 -11   1        0.87        6.88      5.95 o
   8 -11   1       51.25       62.95     22.00 o
   9 -11   1        8.14        7.72     15.65 o
  10 -11   1        1.92       -3.91      8.29 o
  -9 -10   1        5.80       33.61     32.38 o
  -8 -10   1       24.10       41.97     14.89 o
  -7 -10   1        1.98       28.78     17.24 o
  -6 -10   1        8.54        5.99      4.26 o
  -5 -10   1       56.34       52.02      9.16 o
  -4 -10   1        8.96        6.24      5.80 o
  -3 -10   1      218.07      259.95     24.59 o
  -2 -10   1       49.43       42.53      8.58 o
  -1 -10   1      345.72      390.70     24.64 o
   0 -10   1      134.26      116.92     18.99 o
   1 -10   1      813.59      876.97     60.15 o
   2 -10   1      231.05      233.34     29.85 o
   3 -10   1      426.24      437.61     43.84 o
   4 -10   1       35.85       18.37     19.44 o
   5 -10   1       47.98       33.40     12.70 o
   6 -10   1       37.97       22.28     15.79 o
   7 -10   1        2.65        2.31     11.09 o
   8 -10   1        6.32        5.10      6.96 o
   9 -10   1       50.81       19.00     15.72 o
  10 -10   1        0.24       11.23     19.20 o
  11 -10   1        1.22       -2.61     23.23 o
 -10  -9   1        3.82       -4.35     27.40 o
  -9  -9   1       18.90       50.36     17.85 o
  -8  -9   1       78.41      120.84     24.68 o
  -7  -9   1        0.70       13.90      7.44 o
  -6  -9   1        0.24       -0.81      6.68 o
  -5  -9   1      102.19       86.68     12.18 o
  -4  -9   1      102.97       80.59     15.72 o
  -3  -9   1      195.36      187.59     19.96 o
  -2  -9   1      243.58      285.96     19.93 o
  -1  -9   1       36.97       36.29      6.75 o
   0  -9   1      316.76      314.14     25.49 o
   1  -9   1      178.78      146.53     15.72 o
   2  -9   1     1532.93     1551.52     76.20 o
   3  -9   1        0.00       21.89     11.36 o
   4  -9   1      544.72      526.35     35.85 o
   5  -9   1        0.30       -5.98     14.39 o
   6  -9   1      118.76      124.08     23.63 o
   7  -9   1       44.88       20.91     16.72 o
   8  -9   1       63.23       52.34     18.09 o
   9  -9   1      119.93      159.49     29.84 o
  10  -9   1        0.96      -12.69      8.46 o
  11  -9   1       64.09      113.11     32.39 o
 -10  -8   1        1.09       -4.97     18.89 o
  -9  -8   1        0.42       12.19     13.63 o
  -8  -8   1        6.96       15.95     16.03 o
  -7  -8   1        8.49        6.17      6.65 o
  -6  -8   1        2.98        8.81      3.09 o
  -5  -8   1       77.90       66.00     11.29 o
  -4  -8   1      167.10      167.94     20.17 o
  -3  -8   1       68.92       62.94      9.35 o
  -2  -8   1       44.12       44.97      7.06 o
  -1  -8   1      461.28      497.38     27.98 o
   0  -8   1       38.36       33.75      8.92 o
   1  -8   1      501.33      424.96     27.97 o
   2  -8   1       29.37       39.42      6.97 o
   3  -8   1      140.65      175.25     25.88 o
   4  -8   1      345.33      378.51     43.73 o
   5  -8   1      131.67      135.29     23.70 o
   6  -8   1      102.26       93.38     18.37 o
   7  -8   1       81.59       77.11     33.64 o
   8  -8   1        0.77       19.48     12.51 o
   9  -8   1       14.73       18.28     15.21 o
  10  -8   1        7.68       14.31     13.20 o
  11  -8   1       69.77       57.21     20.73 o
  12  -8   1        0.63       32.55     35.60 o
 -11  -7   1        8.08        0.27     12.51 o
 -10  -7   1       25.16       11.90     12.32 o
  -9  -7   1        3.09       19.54     27.84 o
  -8  -7   1        5.95        7.38      7.29 o
  -7  -7   1       17.42        2.07      6.69 o
  -6  -7   1        2.82        5.66      8.03 o
  -5  -7   1        0.34       -1.02      5.52 o
  -4  -7   1      449.79      476.92     31.47 o
  -3  -7   1       31.67       29.39      5.78 o
  -2  -7   1      536.50      630.46     27.03 o
  -1  -7   1     3573.81     3890.54     73.14 o
   0  -7   1        7.92        5.16      3.57 o
   1  -7   1     3250.40     3219.21     72.41 o
   2  -7   1        5.04        3.85      3.32 o
   3  -7   1     1434.51     1448.08     66.21 o
   4  -7   1      409.22      381.44     34.65 o
   5  -7   1      761.53      756.52     50.25 o
   6  -7   1     1222.03     1336.46     71.90 o
   7  -7   1      602.84      606.04     51.29 o
   8  -7   1      238.20      317.08     39.49 o
   9  -7   1      238.46      198.40     27.53 o
  10  -7   1       79.13      128.52     23.99 o
  11  -7   1       26.26        5.40     12.41 o
  12  -7   1        2.41       45.32     42.97 o
 -11  -6   1        0.63       13.24     13.90 o
 -10  -6   1        0.24        1.27      8.34 o
  -9  -6   1        7.13       24.52     11.84 o
  -8  -6   1       17.85       37.12     10.30 o
  -7  -6   1       89.34       95.48     15.11 o
  -6  -6   1       85.47       66.99      8.21 o
  -5  -6   1      477.03      490.84     31.31 o
  -4  -6   1      154.19      141.82     14.34 o
  -3  -6   1      652.20      630.06     28.23 o
  -2  -6   1      987.37      984.89     32.10 o
  -1  -6   1     3168.33     3570.16     64.16 o
   0  -6   1     6243.44     6745.66     85.36 o
   1  -6   1      566.16      553.76     27.24 o
   2  -6   1     4182.68     3771.19     75.70 o
   3  -6   1       34.65       47.19     13.29 o
   4  -6   1     3065.51     3028.64     92.87 o
   5  -6   1        4.27       11.46      8.75 o
   6  -6   1      821.48      873.78     55.19 o
   7  -6   1        1.37       15.69     14.99 o
   8  -6   1       31.70       30.71     16.77 o
   9  -6   1        7.99       16.43     11.94 o
  10  -6   1       27.43       26.25     11.22 o
  11  -6   1        1.96        3.47     13.54 o
  12  -6   1        0.76       28.28     27.79 o
  13  -6   1        3.72        8.94     24.46 o
 -12  -5   1        6.33        2.85      9.62 o
 -11  -5   1        1.53        4.12      7.21 o
 -10  -5   1        5.49       14.72     13.65 o
  -9  -5   1        8.51        8.90      6.15 o
  -8  -5   1       21.18       34.95     11.26 o
  -7  -5   1        1.06       -4.84      3.32 o
  -6  -5   1       54.39       35.48      4.96 o
  -5  -5   1       14.40       11.89      6.15 o
  -4  -5   1       60.43       52.62      7.69 o
  -3  -5   1       20.27       12.81      6.98 o
  -2  -5   1      263.97      248.14     15.10 o
  -1  -5   1      972.20     1016.91     31.35 o
   0  -5   1       67.11       56.32      6.49 o
   1  -5   1       79.08       58.09      7.71 o
   2  -5   1      301.88      317.55     25.74 o
   3  -5   1       62.71       53.05      9.06 o
   4  -5   1      638.36      675.02     40.86 o
   5  -5   1       52.79       57.95     13.83 o
   6  -5   1      222.74      316.70     30.43 o
   7  -5   1       95.11       87.04     18.85 o
   8  -5   1       32.17       41.09      7.47 o
   9  -5   1       21.89       14.85      8.94 o
  10  -5   1       34.17       40.56     14.87 o
  11  -5   1        7.75       15.78     13.22 o
  12  -5   1       10.82       22.14     19.12 o
  13  -5   1       21.53       59.65     30.27 o
 -12  -4   1        0.65        0.84     14.43 o
 -11  -4   1       20.04       29.78     13.53 o
 -10  -4   1        0.23       -3.83      8.55 o
  -9  -4   1       34.89       21.52      5.42 o
  -8  -4   1       31.81       48.08     11.05 o
  -7  -4   1        2.45        6.00      5.31 o
  -6  -4   1      198.56      204.25     16.87 o
  -5  -4   1        5.22       -1.70      4.05 o
  -4  -4   1       12.93       20.71      4.45 o
  -3  -4   1       94.78       76.96      7.37 o
  -2  -4   1      152.82      171.07      9.78 o
  -1  -4   1      231.06      238.95     10.70 o
   0  -4   1     5710.05     6220.60     68.78 o
   1  -4   1     6967.77     6945.73     74.13 o
   2  -4   1      313.26      320.67     15.70 o
   3  -4   1      897.23      909.77     31.95 o
   4  -4   1      322.59      317.76     22.14 o
   5  -4   1      812.61      811.64     38.49 o
   6  -4   1      293.57      338.67     25.71 o
   7  -4   1      228.92      207.01     17.80 o
   8  -4   1       96.11      110.21     13.92 o
   9  -4   1       61.56       43.00     14.71 o
  10  -4   1       84.78       85.37     12.55 o
  11  -4   1        1.41        4.23     16.50 o
  12  -4   1        1.08      -13.67     16.68 o
  13  -4   1        2.47       27.52     20.79 o
 -12  -3   1        1.79       -5.79     13.36 o
 -11  -3   1        1.29       -1.91     10.16 o
 -10  -3   1       49.13       57.79     16.09 o
  -9  -3   1       18.74       26.31      4.77 o
  -8  -3   1      175.18      195.10     20.02 o
  -7  -3   1      141.66      128.33     10.76 o
  -6  -3   1      286.93      306.24     17.89 o
  -5  -3   1      690.46      642.94     26.89 o
  -4  -3   1     4258.28     4405.94     65.17 o
  -3  -3   1     1140.66     1132.00     26.55 o
  -2  -3   1     6809.91     6828.73     57.42 o
  -1  -3   1       79.97       56.92      4.45 o
   0  -3   1    12388.20    12032.35    112.76 o
   1  -3   1     3673.31     3810.03     42.30 o
   2  -3   1    20363.58    20067.06    257.18 o
   3  -3   1      477.75      539.46     19.63 o
   4  -3   1      961.54      864.38     28.81 o
   5  -3   1     1685.37     1819.82     53.32 o
   6  -3   1      926.82      849.22     33.44 o
   7  -3   1      778.76      819.10     32.17 o
   8  -3   1      140.97      106.14     10.95 o
   9  -3   1      208.88      254.66     24.93 o
  10  -3   1      127.82      113.60     20.21 o
  11  -3   1      191.31      220.85     29.76 o
  12  -3   1        0.11        1.29      9.50 o
  13  -3   1       14.51        7.85     15.36 o
 -12  -2   1        4.93        1.41     10.51 o
 -11  -2   1       37.08        8.38      6.71 o
 -10  -2   1       17.51       43.27     17.74 o
  -9  -2   1       10.70       14.52     12.88 o
  -8  -2   1      673.09      721.84     42.82 o
  -7  -2   1       63.99       46.91     10.19 o
  -6  -2   1      803.32      807.73     27.13 o
  -5  -2   1      365.63      371.16     17.37 o
  -4  -2   1      162.12      163.30     10.12 o
  -3  -2   1      269.62      281.61     10.95 o
  -2  -2   1      212.01      252.75      9.20 o
  -1  -2   1     4851.28     4953.99     41.17 o
   0  -2   1    18132.68    18024.73    108.33 o
   1  -2   1      464.36      497.53     12.89 o
   2  -2   1    12424.01    12107.06    102.25 o
   3  -2   1     1356.42     1410.11     26.46 o
   4  -2   1      197.17      214.07     11.66 o
   5  -2   1      233.34      244.11     14.42 o
   6  -2   1      448.66      427.76     21.12 o
   7  -2   1        4.69        6.20      3.65 o
   8  -2   1        7.52       21.94     10.63 o
   9  -2   1       76.01       74.62     15.24 o
  10  -2   1       18.70       13.74      7.48 o
  11  -2   1       11.80        1.67     11.35 o
  12  -2   1        3.17       -6.00     10.40 o
  13  -2   1        0.00        2.17      6.25 o
 -12  -1   1       14.12       -2.36     10.03 o
 -11  -1   1        7.44        7.45      7.55 o
 -10  -1   1       16.44        5.38     21.29 o
  -9  -1   1      239.71      247.29     28.15 o
  -8  -1   1        7.05        6.42      6.82 o
  -7  -1   1       29.08       10.58      5.75 o
  -6  -1   1      874.16      783.53     51.79 o
  -5  -1   1       51.00       35.30      7.28 o
  -4  -1   1     1363.06     1319.13     27.76 o
  -3  -1   1     4961.53     5043.79     52.12 o
  -2  -1   1    21168.53    21354.84    150.29 o
  -1  -1   1     3199.71     3189.00     33.65 o
   2  -1   1     6675.61     6550.41     49.47 o
   3  -1   1     2166.16     2115.35     26.77 o
   4  -1   1        9.68       12.21      3.36 o
   5  -1   1      402.12      409.80     16.08 o
   6  -1   1      120.65      137.36     14.71 o
   7  -1   1       11.69       20.46      8.44 o
   8  -1   1      186.58      219.26     25.01 o
   9  -1   1       26.00       27.49     10.61 o
  10  -1   1        5.61       -2.14      9.26 o
  11  -1   1       38.15       31.02      9.82 o
  12  -1   1       11.29       -5.35      5.16 o
  13  -1   1        1.14      -10.36     12.37 o
 -13   0   1        4.70       -4.04     10.97 o
 -12   0   1        5.82       12.49      9.99 o
 -11   0   1       18.08       13.31     12.30 o
 -10   0   1        0.18       -5.49      8.17 o
  -9   0   1       31.00       29.58      7.44 o
  -8   0   1       43.85       31.29      8.80 o
  -7   0   1      317.65      329.38     25.01 o
  -6   0   1      241.76      223.71     18.86 o
  -5   0   1      352.70      329.33     19.78 o
  -4   0   1     1080.56     1043.55     23.01 o
  -3   0   1      354.86      313.09      9.05 o
  -2   0   1    35686.51    34535.44    252.66 o
   2   0   1      177.97      204.50      7.59 o
   3   0   1     2073.00     1973.43     28.49 o
   4   0   1     4403.50     4466.17     49.86 o
   5   0   1     1647.62     1549.78     36.33 o
   6   0   1     2002.48     2129.39     47.21 o
   7   0   1      203.48      219.33     22.47 o
   8   0   1        9.00       13.67      8.93 o
   9   0   1       12.40       31.39     11.50 o
  10   0   1       42.93       42.84     11.78 o
  11   0   1        0.77        1.32      9.30 o
  12   0   1        9.36       -7.95     11.00 o
  13   0   1        0.12        8.82     12.77 o
 -13   1   1        0.29       -3.48      9.77 o
 -12   1   1        8.33        2.50      5.42 o
 -11   1   1        9.97       16.14     25.27 o
 -10   1   1        0.49        6.59     10.21 o
  -9   1   1       83.59      127.76     24.18 o
  -8   1   1       68.06       72.41     16.43 o
  -7   1   1        5.72        8.87      7.98 o
  -6   1   1      896.96      970.84     32.35 o
  -5   1   1      269.49      262.11     15.02 o
  -4   1   1     1169.01     1158.36     21.27 o
  -3   1   1     1661.62     1636.16     22.22 o
  -2   1   1    16932.05    16583.84    146.72 o
   2   1   1     1890.29     1783.86     20.58 o
   3   1   1     5921.99     5939.21     40.59 o
   4   1   1     2020.16     2294.39     34.93 o
   5   1   1     3155.77     3070.58     52.17 o
   6   1   1        2.52        3.93      3.98 o
   7   1   1      462.42      519.37     34.83 o
   8   1   1      298.81      325.85     29.63 o
   9   1   1        4.90        2.40      9.59 o
  10   1   1       13.76        2.84      6.73 o
  11   1   1        3.04       11.23     14.83 o
  12   1   1        0.09       -6.66      5.97 o
  13   1   1        0.47        3.44      9.48 o
 -13   2   1        2.89       -3.33     17.52 o
 -12   2   1        5.00        0.86     10.52 o
 -11   2   1        6.67       36.00     17.10 o
 -10   2   1       11.96       18.65     16.59 o
  -9   2   1       75.76      134.25     22.99 o
  -8   2   1        0.11       -5.03      8.44 o
  -7   2   1      138.93      166.41     14.87 o
  -6   2   1       11.54       20.06      9.08 o
  -5   2   1      812.70      732.76     24.24 o
  -4   2   1      429.22      433.01     16.00 o
  -3   2   1     1109.94     1156.16     25.22 o
  -2   2   1     3682.31     3788.04     43.41 o
  -1   2   1      502.44      506.62     14.13 o
   1   2   1     3111.99     3251.57     34.36 o
   2   2   1     3093.50     3090.15     30.29 o
   3   2   1      184.02      197.58      7.61 o
   4   2   1      308.75      302.41     11.01 o
   5   2   1      857.26      844.16     23.55 o
   6   2   1      200.27      200.44      9.71 o
   7   2   1        9.29        8.06      4.09 o
   8   2   1        0.82       -5.61      3.74 o
   9   2   1        2.49       -1.90      9.35 o
  10   2   1       10.21        8.52      8.07 o
  11   2   1       39.01       23.87     13.61 o
  12   2   1        0.82       -1.96      4.86 o
  13   2   1        0.35        9.53     12.99 o
 -13   3   1        0.00      -14.24      9.49 o
 -12   3   1        0.19        2.25     15.95 o
 -11   3   1        0.32        3.98      4.80 o
 -10   3   1        0.15        3.19     10.21 o
  -9   3   1        4.24       -5.54      8.57 o
  -8   3   1        6.62       18.85     11.31 o
  -7   3   1        2.90        0.97      5.71 o
  -6   3   1      280.47      266.74     13.84 o
  -5   3   1        3.32       15.43      8.53 o
  -4   3   1     6434.76     6188.24     77.98 o
  -3   3   1      507.60      520.80     17.93 o
  -2   3   1     5579.80     5443.12     55.79 o
  -1   3   1     2343.25     2199.40     30.76 o
   0   3   1      217.87      213.00      9.31 o
   1   3   1     4349.94     4486.53     36.80 o
   2   3   1     4548.34     4708.39     46.43 o
   3   3   1     5473.16     5352.71     48.57 o
   4   3   1     3730.29     3946.61     60.08 o
   5   3   1      704.42      669.62     22.30 o
   6   3   1     1458.46     1490.33     33.10 o
   7   3   1     1014.98      966.24     31.77 o
   8   3   1      262.88      282.35     27.75 o
   9   3   1       11.57       10.50      7.40 o
  10   3   1        1.78        1.23      4.98 o
  11   3   1       25.28       22.95     11.86 o
  12   3   1        2.47        5.60      8.52 o
  13   3   1        0.01      -11.79     12.33 o
 -12   4   1       36.08       39.49     18.45 o
 -11   4   1        1.02        5.05      8.80 o
 -10   4   1        6.65       27.07      7.21 o
  -9   4   1       50.53       36.17      9.94 o
  -8   4   1      142.27      158.02     13.68 o
  -7   4   1        4.88       23.97      9.69 o
  -6   4   1       23.37       31.31      6.95 o
  -5   4   1      323.53      230.46     20.79 o
  -4   4   1     2258.86     2313.73     54.31 o
  -3   4   1     2896.25     2917.88     57.86 o
  -2   4   1     2148.68     2062.61     40.28 o
  -1   4   1     8571.44     8864.85     88.26 o
   0   4   1     7182.16     7149.17     63.00 o
   1   4   1     9507.33     9063.80     77.45 o
   2   4   1      617.67      662.69     17.61 o
   3   4   1     3978.14     4214.23     63.80 o
   4   4   1      635.80      602.16     19.31 o
   5   4   1      525.81      543.21     23.13 o
   6   4   1      685.34      730.81     29.09 o
   7   4   1       63.83       58.53      8.48 o
   8   4   1       37.47       27.76      6.60 o
   9   4   1        0.78       -9.49      8.28 o
  10   4   1        3.57        4.80      7.62 o
  11   4   1        6.88       16.29     10.03 o
  12   4   1        5.24       14.54      7.81 o
  13   4   1        8.44        4.42      9.60 o
 -12   5   1        0.04       11.60      8.38 o
 -11   5   1       19.30       17.99      6.51 o
 -10   5   1       22.34       19.44      8.60 o
  -9   5   1        1.71        1.00      6.17 o
  -8   5   1        1.38        7.32      9.05 o
  -7   5   1        5.23       17.21      7.49 o
  -6   5   1        7.18       14.13      5.36 o
  -5   5   1      122.87      165.09     21.11 o
  -4   5   1       86.60       81.16     12.63 o
  -3   5   1     1862.92     1902.13     54.02 o
  -2   5   1     1414.35     1380.40     40.77 o
  -1   5   1       59.76       44.30      5.30 o
   0   5   1       50.82       40.36      4.92 o
   1   5   1       70.65       90.69      6.80 o
   2   5   1     1085.21     1090.78     28.67 o
   3   5   1     2749.01     2933.64     49.99 o
   4   5   1        3.02        9.10      3.14 o
   5   5   1      451.03      516.56     24.65 o
   6   5   1       77.33       74.52      8.68 o
   7   5   1       21.89       27.85      4.54 o
   8   5   1        0.55       -0.80      3.91 o
   9   5   1      139.39      159.65     22.55 o
  10   5   1       71.91       74.31     20.45 o
  11   5   1        6.51        5.98     16.48 o
  12   5   1        2.87        2.23     10.64 o
 -12   6   1        6.73       -1.20     12.61 o
 -11   6   1       25.37       17.22     17.62 o
 -10   6   1        6.21        4.67      8.67 o
  -9   6   1      125.77      173.17     22.58 o
  -8   6   1        1.19       -3.32      9.89 o
  -7   6   1       13.78       13.50     16.31 o
  -6   6   1        7.62       16.34      4.24 o
  -5   6   1        4.55       -8.19     11.32 o
  -4   6   1       29.71       38.84     10.81 o
  -3   6   1      229.56      270.43     20.71 o
  -2   6   1     1369.67     1329.81     38.17 o
  -1   6   1      281.24      246.62     17.18 o
   0   6   1     1615.52     1621.18     42.29 o
   1   6   1      219.99      207.71     11.39 o
   2   6   1     2057.47     2088.55     45.02 o
   3   6   1      163.69      140.73     14.64 o
   4   6   1        9.41       10.83      6.11 o
   5   6   1      921.04      939.29     35.28 o
   6   6   1       11.83        9.78      4.17 o
   7   6   1       59.01       43.67     10.71 o
   8   6   1       16.32       27.01      4.25 o
   9   6   1       37.78       27.09      7.74 o
  10   6   1        2.63        9.76     15.30 o
  11   6   1        7.78        9.70     14.03 o
  12   6   1        3.27        3.48     23.09 o
 -12   7   1        0.41        8.37     25.17 o
 -11   7   1        2.97       -4.43     10.40 o
 -10   7   1        0.24       -8.27      5.51 o
  -9   7   1       10.03       -4.86     10.01 o
  -8   7   1       25.98       32.68     14.96 o
  -7   7   1      178.66      149.14     30.17 o
  -6   7   1      229.36      264.45     31.81 o
  -5   7   1      642.07      507.13     41.74 o
  -4   7   1      338.98      343.68     26.32 o
  -3   7   1     1164.74     1133.60     44.08 o
  -2   7   1     2398.68     2276.95     60.05 o
  -1   7   1     4928.68     5126.77    144.83 o
   0   7   1       10.53       10.35      5.17 o
   1   7   1      661.82      678.73     21.97 o
   2   7   1      129.21      124.51     11.86 o
   3   7   1     2527.74     2688.00     66.54 o
   4   7   1      225.65      256.40     22.25 o
   5   7   1      822.89      906.86     36.42 o
   6   7   1       85.68       99.23     13.01 o
   7   7   1       32.91       20.51      9.57 o
   8   7   1        3.53        6.32     10.26 o
   9   7   1       40.31       50.38     15.43 o
  10   7   1       13.79       -0.83     24.62 o
  11   7   1       12.60       12.53     14.61 o
  12   7   1       11.31        5.09     10.52 o
 -11   8   1       21.71       26.28     17.88 o
 -10   8   1        2.63        6.02      7.67 o
  -9   8   1       31.02       33.87     18.28 o
  -8   8   1        3.38      -11.90     14.93 o
  -7   8   1      164.16       94.12     28.38 o
  -6   8   1       27.92        7.64     16.51 o
  -5   8   1       57.05       72.51     20.69 o
  -4   8   1      308.83      287.38     28.13 o
  -3   8   1      331.64      296.20     23.78 o
  -2   8   1      106.59       91.80     11.10 o
  -1   8   1        1.43        0.77     29.90 o
   0   8   1     1161.15     1178.89     73.60 o
   1   8   1      199.78      203.65     22.17 o
   2   8   1      777.97      789.35     34.14 o
   3   8   1       13.74       25.17      8.05 o
   4   8   1       11.61       12.20      5.62 o
   5   8   1       27.35       29.73      9.66 o
   6   8   1       95.84      129.35     15.62 o
   7   8   1       25.68       20.06      8.34 o
   8   8   1       33.92       39.78     15.06 o
   9   8   1        6.48        9.32     11.65 o
  10   8   1       22.76       30.22     12.47 o
  11   8   1        2.58      -18.52     16.83 o
 -11   9   1        5.27        6.62     14.80 o
 -10   9   1        3.68       -7.33     16.45 o
  -9   9   1        6.90        1.29      9.59 o
  -8   9   1       46.51       56.34     24.11 o
  -7   9   1      123.90      179.64     30.84 o
  -6   9   1      116.24      140.16     31.57 o
  -5   9   1      153.23      161.54     28.47 o
  -4   9   1      787.25      767.73     41.44 o
  -3   9   1       57.82       46.37     13.15 o
  -2   9   1      548.33      483.90     39.58 o
  -1   9   1      284.57      317.08     40.88 o
   0   9   1     1454.63     1417.06     86.33 o
   1   9   1     1107.02     1132.09     58.24 o
   2   9   1      652.15      703.67     45.61 o
   3   9   1      235.21      237.75     20.21 o
   4   9   1       72.78       96.02     15.29 o
   5   9   1        7.87       -4.42      5.80 o
   6   9   1      164.96      186.44     20.39 o
   7   9   1       38.15       48.29     18.69 o
   8   9   1        0.14       12.53     11.56 o
   9   9   1        6.76        7.73     12.88 o
  10   9   1       10.60       25.93     15.02 o
  11   9   1        3.30       15.08     16.26 o
 -10  10   1       32.39       61.88     16.37 o
  -9  10   1       14.10        4.88     15.30 o
  -8  10   1        2.99       23.69     13.94 o
  -7  10   1       47.83       34.48     11.33 o
  -6  10   1        4.90        5.48     14.64 o
  -5  10   1      441.15      461.15     46.99 o
  -4  10   1      574.59      542.75     49.22 o
  -3  10   1       44.42       70.04     18.91 o
  -2  10   1       15.80       -4.13     10.73 o
  -1  10   1     1092.03     1089.61     65.71 o
   0  10   1       27.06       33.34     12.93 o
   1  10   1     1316.28     1309.88     66.47 o
   2  10   1       37.57       31.73      8.22 o
   3  10   1      472.03      506.17     41.76 o
   4  10   1       52.63       37.71      9.04 o
   5  10   1        6.93       -0.43      5.15 o
   6  10   1       40.25       50.64     10.77 o
   7  10   1      183.17      191.35     34.65 o
   8  10   1       94.55      143.83     33.14 o
   9  10   1        2.78       20.25     20.13 o
  10  10   1        1.26       14.58     16.45 o
 -10  11   1        5.83       13.45     10.65 o
  -9  11   1        0.38       20.23     15.14 o
  -8  11   1       26.97       28.86     14.57 o
  -7  11   1        1.78        0.49      8.14 o
  -6  11   1      139.15      120.39     27.89 o
  -5  11   1        2.26       -7.60      9.99 o
  -4  11   1      121.91       96.98     20.02 o
  -3  11   1      384.94      373.72     43.58 o
  -2  11   1      206.34      225.42     32.17 o
  -1  11   1      400.89      383.30     39.43 o
   0  11   1      282.70      205.20     43.81 o
   1  11   1      105.25      114.20     18.66 o
   2  11   1      167.64      183.59     24.92 o
   3  11   1        6.17        4.86     10.73 o
   4  11   1       75.61       80.82     17.51 o
   5  11   1        7.90        4.42      5.66 o
   6  11   1       24.64       26.58     15.39 o
   7  11   1        3.23        2.57      5.72 o
   8  11   1        6.01       25.73     15.41 o
   9  11   1       12.60      -10.62     16.60 o
  -9  12   1        0.01       -5.04     18.56 o
  -8  12   1       10.76       23.25     11.94 o
  -7  12   1        1.27      -10.19     10.29 o
  -6  12   1       79.55       60.12     19.95 o
  -5  12   1        1.44        0.73     13.20 o
  -4  12   1      488.47      427.66     49.03 o
  -3  12   1        1.58       11.70     10.39 o
  -2  12   1       17.19       10.69      7.27 o
  -1  12   1       86.97       72.39     15.32 o
   0  12   1       45.09       27.51      5.23 o
   1  12   1       14.00       16.38     30.44 o
   2  12   1      195.00      184.80     25.94 o
   3  12   1       66.81       83.19     19.93 o
   4  12   1       63.94       64.02     16.39 o
   5  12   1       47.33       17.52     10.23 o
   6  12   1        0.20        5.61      7.42 o
   7  12   1        0.14        4.53      9.55 o
   8  12   1       23.09       17.23     16.95 o
  -8  13   1        0.81       39.42     19.03 o
  -7  13   1        1.56        6.97     12.22 o
  -6  13   1        6.60        3.31     13.47 o
  -5  13   1       58.69       70.84     19.06 o
  -4  13   1      111.77      116.78     26.11 o
  -3  13   1      206.91      199.87     34.88 o
  -2  13   1      172.58      151.75     29.91 o
  -1  13   1      499.74      492.92     50.98 o
   0  13   1        3.97       -3.78      9.66 o
   1  13   1      186.67      193.78     37.77 o
   2  13   1       55.60       55.29     16.01 o
   3  13   1       95.82      111.86     21.89 o
   4  13   1      125.89      136.61     25.68 o
   5  13   1       44.48       18.25     20.18 o
   6  13   1        1.39        3.67     23.03 o
   7  13   1        7.99        1.57     15.95 o
  -7  14   1       40.90       49.48     23.11 o
  -6  14   1       11.05       23.87     11.82 o
  -5  14   1       60.90       63.17     18.03 o
  -4  14   1        0.95        5.27     11.46 o
  -3  14   1       94.78       97.97     24.14 o
  -2  14   1      164.18      167.49     31.19 o
  -1  14   1        2.21        5.09      6.57 o
   0  14   1      135.53      129.11     24.73 o
   1  14   1        0.32      -27.74     18.49 o
   2  14   1       23.59       44.14     22.89 o
   3  14   1        1.75       26.34     16.96 o
   4  14   1        3.54       -4.56     12.94 o
   5  14   1        0.08        8.76     13.14 o
   6  14   1        0.01       -2.03     10.70 o
  -5  15   1        3.11      -10.47     10.55 o
  -4  15   1        6.93       12.13     15.81 o
  -3  15   1       14.20       11.19     13.58 o
  -2  15   1        6.01        7.84     12.43 o
  -1  15   1        0.07      -24.13     18.30 o
   0  15   1       42.42       32.00      7.26 o
   1  15   1        1.77       -7.61     10.86 o
   2  15   1        0.45      -12.06     10.30 o
   3  15   1        5.66       13.47     23.51 o
   4  15   1        0.88      -11.74     21.31 o
  -2  16   1        0.09        2.54     18.32 o
  -1  16   1       20.44       10.59     19.16 o
   0  16   1        2.07        4.33     11.54 o
   1  16   1       22.19        0.38     18.90 o
  -1 -15   2        5.28       -5.99      6.08 o
   0 -15   2       35.04       46.26     15.75 o
   1 -15   2        7.05       -9.97      6.64 o
   2 -15   2       40.70       31.79     18.53 o
   3 -15   2        0.03       18.86     18.84 o
   4 -15   2       65.81       78.43     24.87 o
  -4 -14   2        5.80        7.71     18.68 o
  -3 -14   2       16.05        9.17     35.43 o
  -2 -14   2       42.75       66.97     20.36 o
  -1 -14   2       11.52        9.41     17.70 o
   0 -14   2       11.55       21.15     15.51 o
   1 -14   2        1.56       14.92     13.32 o
   2 -14   2       44.65       63.43     19.72 o
   3 -14   2       14.55       15.96      5.77 o
   4 -14   2       16.18        2.23     13.21 o
   5 -14   2       33.64       34.68     10.70 o
   6 -14   2        2.04      -14.81      9.87 o
   7 -14   2        0.98       -6.12      7.62 o
  -5 -13   2        0.28        4.37     17.98 o
  -4 -13   2       41.07       46.46     14.89 o
  -3 -13   2       77.51       52.29     37.43 o
  -2 -13   2       11.62        9.45     12.49 o
  -1 -13   2       51.03       41.20     22.00 o
   0 -13   2        5.89      -10.99      7.33 o
   1 -13   2      139.14      164.19     31.29 o
   2 -13   2        4.85       -4.50      7.97 o
   3 -13   2        3.14       16.42     13.78 o
   4 -13   2        3.68      -12.00     17.32 o
   5 -13   2       44.81       43.27     20.21 o
   6 -13   2       22.92       22.21      5.52 o
   7 -13   2       30.86       50.43      9.88 o
   8 -13   2        9.62       24.47     18.03 o
  -7 -12   2        0.37      -24.17     34.47 o
  -6 -12   2        3.94      -42.34     28.22 o
  -5 -12   2        1.10      -17.33     20.63 o
  -4 -12   2        0.98      -19.83     13.22 o
  -3 -12   2        8.56        2.34      7.63 o
  -2 -12   2       49.79       52.42     21.73 o
  -1 -12   2       47.93       32.22     11.51 o
   0 -12   2       14.09       10.80      6.92 o
   1 -12   2        0.52       -1.21      3.40 o
   2 -12   2      137.83      152.11     28.59 o
   3 -12   2        3.98        9.85     10.68 o
   4 -12   2       72.19       54.79     15.50 o
   5 -12   2        9.20        0.91      5.91 o
   6 -12   2       90.51       97.20     19.36 o
   7 -12   2       20.10       29.57     11.64 o
   8 -12   2       59.75       63.97     23.74 o
   9 -12   2       30.54       37.31     17.02 o
  -8 -11   2        5.26       16.21     32.97 o
  -7 -11   2        0.05       20.91     17.54 o
  -6 -11   2        0.08        3.33     13.07 o
  -5 -11   2        2.70        0.19      7.39 o
  -4 -11   2       65.24       54.38     16.11 o
  -3 -11   2        0.74       -1.02     10.18 o
  -2 -11   2       43.24       39.14     10.93 o
  -1 -11   2        3.82        4.27      6.95 o
   0 -11   2       79.12       49.17     25.17 o
   1 -11   2      805.44      752.60     61.42 o
   2 -11   2      187.21      138.04     29.48 o
   3 -11   2      457.99      433.63     47.03 o
   4 -11   2        1.81        2.78     14.76 o
   5 -11   2      200.39      187.28     29.78 o
   6 -11   2       87.22       80.40     20.19 o
   7 -11   2        0.40        5.67      8.02 o
   8 -11   2       36.06       37.23     12.59 o
   9 -11   2        7.06       17.84      6.50 o
  10 -11   2       30.07       17.93     16.85 o
  -8 -10   2       10.62        8.77     15.96 o
  -7 -10   2        2.60        2.75     12.69 o
  -6 -10   2       13.13       -1.45      8.30 o
  -5 -10   2        4.29        8.30      7.14 o
  -4 -10   2      182.26      177.27     27.03 o
  -3 -10   2      160.29      173.88     20.60 o
  -2 -10   2      508.38      525.07     30.83 o
  -1 -10   2      376.90      347.76     28.49 o
   0 -10   2        3.47      -11.09     20.21 o
   1 -10   2       50.64       80.34     15.73 o
   2 -10   2        2.41        6.47     16.02 o
   3 -10   2      503.83      476.64     45.18 o
   4 -10   2       33.18       32.42      9.84 o
   5 -10   2      499.31      448.70     45.50 o
   6 -10   2      109.74      123.95     24.88 o
   7 -10   2       55.34       46.90     11.98 o
   8 -10   2       51.40       81.67     22.47 o
   9 -10   2        2.24       26.07     16.31 o
  10 -10   2       97.14      118.41     35.49 o
  11 -10   2        0.10       -8.23     20.74 o
  -9  -9   2        0.04       25.39     20.94 o
  -8  -9   2        7.08        2.75      7.12 o
  -7  -9   2       32.01       48.86     12.91 o
  -6  -9   2        1.10        7.27      6.70 o
  -5  -9   2       21.76       39.63     11.89 o
  -4  -9   2        9.80        6.80      7.33 o
  -3  -9   2        6.49       -2.44      4.62 o
  -2  -9   2     1011.64     1069.25     42.02 o
  -1  -9   2      143.91      165.78     15.04 o
   0  -9   2     2644.88     2609.72     71.72 o
   1  -9   2      263.86      284.74     22.78 o
   2  -9   2      956.17      940.88     44.09 o
   3  -9   2       31.61       17.98      6.99 o
   4  -9   2      779.50      722.20     54.50 o
   5  -9   2        5.64        1.23     11.29 o
   6  -9   2      225.22      252.65     33.53 o
   7  -9   2      116.85      180.67     29.95 o
   8  -9   2        2.63       19.42     11.29 o
   9  -9   2       21.51        5.09      7.27 o
  10  -9   2       62.22       65.92     20.71 o
  11  -9   2        0.12        2.84     19.55 o
 -10  -8   2        0.13        1.72     16.65 o
  -9  -8   2        4.07       -3.76     15.22 o
  -8  -8   2       22.33       17.02      8.30 o
  -7  -8   2       29.14       22.74      7.26 o
  -6  -8   2       23.35       26.44      9.58 o
  -5  -8   2      174.59      201.72     22.60 o
  -4  -8   2       15.04       13.16      7.91 o
  -3  -8   2      139.59      149.95     16.51 o
  -2  -8   2       52.49       42.18      5.88 o
  -1  -8   2      101.94       81.47      9.68 o
   0  -8   2       52.61       38.54      6.70 o
   1  -8   2       85.81       60.03      7.84 o
   2  -8   2        1.75        3.53      5.00 o
   3  -8   2       28.69       19.39      7.92 o
   4  -8   2       84.46       44.51     23.43 o
   5  -8   2       63.53       64.83     14.95 o
   6  -8   2      270.28      280.53     35.19 o
   7  -8   2        2.32       25.86     13.69 o
   8  -8   2      125.87      126.28     27.75 o
   9  -8   2       50.39       66.58     23.70 o
  10  -8   2        6.37       19.87     19.57 o
  11  -8   2        6.66      -16.60     16.76 o
  12  -8   2        2.96       15.87     12.22 o
 -10  -7   2       20.72       23.36     32.70 o
  -9  -7   2        1.10        8.05     15.59 o
  -8  -7   2        0.49       -4.27      6.86 o
  -7  -7   2       20.20       26.33     10.57 o
  -6  -7   2      186.86      219.39     24.73 o
  -5  -7   2       16.26       24.95      7.58 o
  -4  -7   2       46.94       39.66     10.07 o
  -3  -7   2     1036.96     1244.58     48.92 o
  -2  -7   2       82.08       75.33      9.12 o
  -1  -7   2      212.02      230.51     15.51 o
   0  -7   2      909.80      925.17     36.43 o
   1  -7   2        6.16        1.38      3.20 o
   2  -7   2      248.26      250.62     19.79 o
   3  -7   2       74.77       42.12     11.35 o
   4  -7   2      393.06      354.44     32.73 o
   5  -7   2      604.44      539.98     43.39 o
   6  -7   2       40.49       57.13     15.67 o
   7  -7   2      201.06      201.99     30.95 o
   8  -7   2       39.13       40.66     16.49 o
   9  -7   2        0.63       16.65     11.30 o
  10  -7   2       55.32       36.27     11.74 o
  11  -7   2       18.70       -1.21      8.81 o
  12  -7   2        2.86       22.24     20.30 o
 -11  -6   2        1.14       32.10     17.67 o
 -10  -6   2        6.68       18.22     11.04 o
  -9  -6   2        6.22       13.66      9.38 o
  -8  -6   2        8.01       10.24      5.16 o
  -7  -6   2       26.28       19.05     10.34 o
  -6  -6   2        9.61       19.14     18.72 o
  -5  -6   2       87.63       90.16     17.28 o
  -4  -6   2      560.28      584.42     33.35 o
  -3  -6   2      276.38      299.49     22.79 o
  -2  -6   2     1646.04     1866.64     54.46 o
  -1  -6   2       38.97       25.02      4.19 o
   0  -6   2     1467.14     1369.76     32.74 o
   1  -6   2     1080.84     1244.67     38.31 o
   2  -6   2     1895.80     1792.19     49.88 o
   3  -6   2     1544.43     1686.67     68.21 o
   4  -6   2     1213.45     1071.40     55.38 o
   5  -6   2      477.21      522.80     40.73 o
   6  -6   2     2016.48     1972.32     82.71 o
   7  -6   2      950.61      969.54     60.68 o
   8  -6   2      444.89      453.73     42.86 o
   9  -6   2       57.87       92.05     16.60 o
  10  -6   2      167.02      165.93     22.20 o
  11  -6   2       14.73        2.94     29.57 o
  12  -6   2        3.33       17.20     21.09 o
  13  -6   2       11.06        8.03     14.34 o
 -11  -5   2        2.75        2.66      7.44 o
 -10  -5   2       15.96       28.34     12.60 o
  -9  -5   2       48.61       43.63     13.94 o
  -8  -5   2        0.76        6.82      6.41 o
  -7  -5   2      191.21      198.57     21.76 o
  -6  -5   2      223.99      239.13     21.84 o
  -5  -5   2       12.07       12.71      4.69 o
  -4  -5   2      292.22      312.63     24.08 o
  -3  -5   2     1044.00     1070.32     40.51 o
  -2  -5   2       24.17       16.54      4.70 o
  -1  -5   2      838.73      830.17     25.39 o
   0  -5   2      455.64      433.87     15.36 o
   1  -5   2     6616.25     6644.13     81.54 o
   2  -5   2      320.14      276.38     21.59 o
   3  -5   2     4149.05     4425.60    100.92 o
   4  -5   2       78.06      111.35     16.64 o
   5  -5   2     2265.11     2241.18     79.42 o
   6  -5   2       27.05       29.70     10.79 o
   7  -5   2       94.96      101.73     21.36 o
   8  -5   2        3.62       12.39     11.72 o
   9  -5   2       54.25       63.64     14.86 o
  10  -5   2       57.33       21.19      8.74 o
  11  -5   2       89.24       58.60     16.08 o
  12  -5   2        1.05        9.09     14.28 o
  13  -5   2       31.04        9.27     15.00 o
 -11  -4   2       26.44       40.29     15.71 o
 -10  -4   2       10.53        7.12      4.32 o
  -9  -4   2        3.79        9.90      6.90 o
  -8  -4   2       14.16       10.08      4.48 o
  -7  -4   2        0.09       -3.15      5.48 o
  -6  -4   2       16.32       12.08      4.49 o
  -5  -4   2       27.07       21.75      7.44 o
  -4  -4   2      213.74      241.62     16.71 o
  -3  -4   2      274.77      270.04     15.20 o
  -2  -4   2      138.95      143.47     12.23 o
  -1  -4   2     1574.05     1798.21     36.06 o
   0  -4   2      526.48      526.90     13.06 o
   1  -4   2      856.27      944.77     20.77 o
   2  -4   2     1869.87     1756.54     34.81 o
   3  -4   2      218.12      214.76     14.25 o
   4  -4   2     2727.20     2706.24     57.58 o
   5  -4   2     1394.97     1313.87     47.66 o
   6  -4   2      152.39      157.37     17.28 o
   7  -4   2      662.18      640.26     32.17 o
   8  -4   2      754.06      808.40     41.52 o
   9  -4   2       48.97       62.40     13.51 o
  10  -4   2        8.12       16.65      8.48 o
  11  -4   2       34.32       60.90     20.77 o
  12  -4   2        0.24        7.55     16.99 o
  13  -4   2        0.81        6.03     12.77 o
 -12  -3   2        0.98        1.12      5.61 o
 -11  -3   2        7.00       16.32     15.71 o
 -10  -3   2        3.46        4.50      7.62 o
  -9  -3   2        1.19       -9.91      7.35 o
  -8  -3   2      115.38       64.72     18.27 o
  -7  -3   2       29.77       27.17      5.28 o
  -6  -3   2       41.61       30.88      6.60 o
  -5  -3   2      483.77      523.10     25.66 o
  -4  -3   2      286.25      312.04     16.70 o
  -3  -3   2       42.73       42.01      4.76 o
  -2  -3   2     2411.07     2595.10     39.44 o
  -1  -3   2     1294.66     1254.42     23.41 o
   0  -3   2    19431.64    19753.19    184.73 o
   1  -3   2      145.18      165.90      9.04 o
   2  -3   2    26983.45    27151.37    347.97 o
   3  -3   2     2677.02     2666.51     40.30 o
   4  -3   2     6234.39     6249.97     81.27 o
   5  -3   2      170.29      165.93     13.95 o
   6  -3   2      533.53      460.63     27.99 o
   7  -3   2      208.71      255.42     20.15 o
   8  -3   2      719.03      723.54     36.45 o
   9  -3   2      345.35      453.74     40.87 o
  10  -3   2       63.51       79.01     21.09 o
  11  -3   2       13.15       28.39      6.13 o
  12  -3   2       44.32       21.23     12.22 o
  13  -3   2        7.49        1.11      9.99 o
 -12  -2   2       11.24        2.87      9.67 o
 -11  -2   2       21.82       24.70     13.92 o
 -10  -2   2       75.17       80.33     16.31 o
  -9  -2   2       48.48       59.67     12.11 o
  -8  -2   2        0.56       -0.49      5.40 o
  -7  -2   2      355.03      362.15     28.86 o
  -6  -2   2       25.58       34.50      6.78 o
  -5  -2   2       20.47       10.48      4.75 o
  -4  -2   2      841.48      906.91     28.69 o
  -3  -2   2     2449.56     2540.25     42.24 o
  -2  -2   2     4713.52     4736.56     50.88 o
  -1  -2   2     3233.30     3392.86     38.37 o
   0  -2   2    14674.02    15216.03     78.14 o
   1  -2   2     4939.47     5138.13     45.63 o
   2  -2   2     5572.21     5789.86     50.53 o
   3  -2   2     3996.23     4284.03     58.73 o
   4  -2   2       37.51       47.01      6.62 o
   5  -2   2     1996.79     1922.23     40.05 o
   6  -2   2      582.09      608.93     24.38 o
   7  -2   2      616.50      595.50     27.68 o
   8  -2   2       15.56       19.61      7.94 o
   9  -2   2        1.07       14.22      9.65 o
  10  -2   2       91.90      101.53     13.71 o
  11  -2   2       28.89       29.98      9.81 o
  12  -2   2        0.51       14.50     10.77 o
  13  -2   2       18.33       33.12     14.86 o
  14  -2   2       14.91       35.79     14.48 o
 -12  -1   2        0.42      -12.77     10.02 o
 -11  -1   2        2.45       12.29     21.34 o
 -10  -1   2       46.22       32.44     11.26 o
  -9  -1   2        0.48       10.02      9.10 o
  -8  -1   2       57.47       44.30     11.87 o
  -7  -1   2       39.95       34.10     10.68 o
  -6  -1   2       22.10        7.15      8.15 o
  -5  -1   2      663.81      734.56     22.42 o
  -4  -1   2      206.21      234.77     12.71 o
  -3  -1   2      196.52      214.00      9.86 o
  -2  -1   2    17562.72    17795.77    262.21 o
  -1  -1   2    15276.41    15123.27     80.49 o
   0  -1   2     1735.15     1705.36     21.18 o
   1  -1   2      193.05      204.74      8.50 o
   2  -1   2       22.75       19.19      3.02 o
   3  -1   2      725.20      640.58     15.28 o
   4  -1   2      274.62      259.86     11.27 o
   5  -1   2      282.14      346.84     14.76 o
   6  -1   2       42.26       50.86      6.31 o
   7  -1   2      116.69      120.68     14.80 o
   8  -1   2       28.35       20.80      7.96 o
   9  -1   2      122.14      121.88     14.91 o
  10  -1   2       20.39        6.77     12.99 o
  11  -1   2       22.58       11.09      3.98 o
  12  -1   2       16.94       10.61     11.95 o
  13  -1   2        8.99       15.94     11.77 o
  14  -1   2        1.65       17.73     19.04 o
 -12   0   2       27.22       48.04     16.00 o
 -11   0   2        4.89       21.37     23.12 o
 -10   0   2        7.11       36.00     10.71 o
  -9   0   2       47.12       39.64     17.93 o
  -8   0   2       99.84       47.66     11.49 o
  -7   0   2       13.12       -0.32      5.16 o
  -6   0   2      149.63       96.93     10.79 o
  -5   0   2       21.80       22.44      3.56 o
  -4   0   2       93.19       66.96      5.74 o
  -3   0   2     2077.58     2001.07     29.47 o
  -2   0   2     8374.66     8325.49     77.65 o
  -1   0   2       25.20       49.37      5.96 o
   0   0   2       69.76      114.55     14.04 o
   2   0   2     1327.72     1365.10     21.91 o
   3   0   2     2348.13     2279.02     26.61 o
   4   0   2    13361.97    13265.90    105.03 o
   5   0   2      821.19      769.43     18.21 o
   6   0   2     5340.01     5295.86     60.70 o
   7   0   2      126.54      128.06     13.31 o
   8   0   2      610.01      637.50     36.49 o
   9   0   2       59.42       48.74     15.51 o
  10   0   2       22.38       13.03     17.54 o
  11   0   2       21.85       17.39      9.25 o
  12   0   2       55.33       59.63     14.31 o
  13   0   2       17.62       16.07     14.36 o
  14   0   2        0.49        3.68     13.01 o
 -12   1   2        5.05       -7.00     12.68 o
 -11   1   2        0.33       10.58      8.11 o
 -10   1   2       43.91       72.81     29.27 o
  -9   1   2       25.40       21.24     11.95 o
  -8   1   2      123.40      170.04     25.00 o
  -7   1   2      156.67      129.99     15.06 o
  -6   1   2      129.05      124.38      8.91 o
  -5   1   2     1829.35     1738.81     31.77 o
  -4   1   2      521.92      497.92     15.23 o
  -3   1   2     2334.21     2334.86     32.61 o
  -2   1   2    61518.50    58833.88    638.33 o
  -1   1   2    17128.65    16903.95    204.12 o
   0   1   2     1895.80     1794.94     27.00 o
   2   1   2     5161.66     5120.84     35.71 o
   3   1   2     9185.03     9113.97     72.90 o
   4   1   2      352.36      406.80     11.92 o
   5   1   2     8605.30     8354.65     67.16 o
   6   1   2      107.09      105.04      8.03 o
   7   1   2     1363.54     1296.79     38.34 o
   8   1   2       25.47       18.97      7.19 o
   9   1   2        3.08       -0.37      4.56 o
  10   1   2        6.27       -1.48      6.47 o
  11   1   2        0.08       -7.77      8.40 o
  12   1   2        6.06        3.04      6.43 o
  13   1   2        0.89      -10.56     11.59 o
  14   1   2        5.47        9.80     14.40 o
 -12   2   2        0.98       21.33     14.98 o
 -11   2   2        1.16       17.18     12.59 o
 -10   2   2        0.29       -2.95      7.55 o
  -9   2   2      195.20      264.10     34.20 o
  -8   2   2       25.20       45.25     11.05 o
  -7   2   2      290.11      320.72     19.83 o
  -6   2   2       23.80       21.36      5.00 o
  -5   2   2      405.65      421.21     16.96 o
  -4   2   2      799.04      846.68     21.20 o
  -3   2   2      483.77      448.99     15.64 o
  -2   2   2     2350.10     2278.37     34.58 o
  -1   2   2      247.18      251.28     23.70 o
   0   2   2     7413.20     7081.15     44.38 o
   1   2   2       69.47       48.89      7.48 o
   2   2   2     5128.42     5106.12     44.19 o
   3   2   2        0.74        0.54      2.80 o
   4   2   2     1370.19     1321.38     18.36 o
   5   2   2      159.97      143.49      7.72 o
   6   2   2      150.96      158.80     11.65 o
   7   2   2      607.00      644.30     22.44 o
   8   2   2        5.31        5.59      2.39 o
   9   2   2      124.81      121.45     14.68 o
  10   2   2        4.87        1.29      7.86 o
  11   2   2       15.43        3.66      6.93 o
  12   2   2        6.67       -0.10      9.57 o
  13   2   2       11.94       10.14      9.96 o
 -12   3   2        0.68       -4.15      4.64 o
 -11   3   2        0.46       16.27     14.89 o
 -10   3   2        0.40        5.10     11.12 o
  -9   3   2        3.29      -10.45      8.14 o
  -8   3   2       35.80       39.41     13.73 o
  -7   3   2        3.96       11.29      8.14 o
  -6   3   2      942.90      856.16     29.09 o
  -5   3   2     1160.03     1169.04     31.68 o
  -4   3   2     2782.06     2837.81     58.68 o
  -3   3   2      427.38      396.06     17.32 o
  -2   3   2      997.16     1031.40     27.20 o
  -1   3   2      889.34      799.46     23.21 o
   0   3   2    18839.58    18713.67     94.76 o
   1   3   2     6183.58     6055.16     57.03 o
   2   3   2    22803.86    22963.56    187.13 o
   3   3   2      641.75      685.17     18.50 o
   4   3   2     1099.07     1055.44     24.53 o
   5   3   2       46.42       76.00      6.51 o
   6   3   2      283.19      332.71     15.36 o
   7   3   2       15.72       12.94      4.93 o
   8   3   2       32.70       41.28      6.32 o
   9   3   2       13.96       13.84      6.31 o
  10   3   2       68.78       77.66     14.56 o
  11   3   2       39.55       22.50     11.92 o
  12   3   2        9.14       12.63      9.45 o
  13   3   2        0.20        7.72     12.06 o
 -12   4   2        2.65        2.44     14.43 o
 -11   4   2        0.05        5.62     11.19 o
 -10   4   2        0.15       -0.74      8.09 o
  -9   4   2        0.64        6.41      9.07 o
  -8   4   2       52.84       59.96     13.92 o
  -7   4   2       17.75       12.35     13.94 o
  -6   4   2      682.15      760.09     34.27 o
  -5   4   2      738.86      740.95     34.85 o
  -4   4   2      250.58      238.91     20.52 o
  -3   4   2     3954.47     4430.37     64.53 o
  -2   4   2      276.16      235.84     14.97 o
  -1   4   2     3405.49     3376.35     47.16 o
   0   4   2     2661.35     2699.01     39.29 o
   1   4   2     3850.00     3674.17     41.98 o
   2   4   2     1435.68     1464.69     27.15 o
   3   4   2     5166.16     5251.89     64.62 o
   4   4   2       25.80       10.45      5.40 o
   5   4   2      290.59      259.41     13.89 o
   6   4   2       26.45       43.93      7.95 o
   7   4   2     1390.75     1481.44     46.54 o
   8   4   2      100.11       97.37      8.99 o
   9   4   2       54.63       71.31     15.05 o
  10   4   2       25.28       43.62     12.59 o
  11   4   2       80.96       67.51     20.63 o
  12   4   2        0.54       -5.32      8.28 o
  13   4   2        6.98       -0.78      7.79 o
 -12   5   2        0.01        8.98     10.18 o
 -11   5   2        0.13       16.84     14.19 o
 -10   5   2        1.85       19.02     10.56 o
  -9   5   2        0.92       -1.52      7.85 o
  -8   5   2       44.71       61.95     12.67 o
  -7   5   2       68.30      124.33     15.90 o
  -6   5   2      171.90      173.72     19.42 o
  -5   5   2     1156.77     1217.86     51.99 o
  -4   5   2      431.15      499.18     31.21 o
  -3   5   2      444.39      422.30     22.34 o
  -2   5   2     1203.61     1215.52     40.44 o
  -1   5   2       29.09       27.74      5.09 o
   0   5   2      173.27      165.10     10.67 o
   1   5   2      854.96      844.06     24.05 o
   2   5   2      822.73      873.94     22.55 o
   3   5   2      353.89      407.49     15.16 o
   4   5   2     1010.28      897.59     25.17 o
   5   5   2       78.59      104.24     10.65 o
   6   5   2       27.39       19.55      6.75 o
   7   5   2        2.34        0.81      3.67 o
   8   5   2       39.09       30.91      6.89 o
   9   5   2      199.86      264.08     21.80 o
  10   5   2       19.25        8.71     10.47 o
  11   5   2       14.08       26.28      5.54 o
  12   5   2        0.13       -9.29      6.90 o
  13   5   2        0.74        8.87      8.86 o
 -12   6   2        4.03        7.98     17.60 o
 -11   6   2        0.21       -7.18      5.55 o
 -10   6   2        4.76       17.87     13.78 o
  -9   6   2        1.63       10.26      8.31 o
  -8   6   2        6.26       14.01     10.12 o
  -7   6   2       51.19       81.89     17.94 o
  -6   6   2        5.42        5.88      5.97 o
  -5   6   2      527.61      580.18     43.67 o
  -4   6   2      629.17      665.04     36.28 o
  -3   6   2      138.62      136.86     14.38 o
  -2   6   2      480.92      498.24     43.40 o
  -1   6   2      283.58      264.66     28.67 o
   0   6   2     3600.10     3612.66     84.39 o
   1   6   2     1386.88     1465.19     41.37 o
   2   6   2     4041.30     4199.98     55.17 o
   3   6   2      369.30      405.18     19.83 o
   4   6   2     2206.39     2404.51     62.49 o
   5   6   2       67.91       81.12     10.39 o
   6   6   2      936.52     1001.14     38.35 o
   7   6   2       35.67       31.18     12.85 o
   8   6   2       67.86       84.74     13.00 o
   9   6   2      257.28      300.07     37.76 o
  10   6   2        0.25       -9.21      6.14 o
  11   6   2       53.85       23.08     16.32 o
  12   6   2        1.44        6.69      6.06 o
 -11   7   2        7.40        4.57     12.64 o
 -10   7   2       12.41       -3.32     12.65 o
  -9   7   2        7.45       -2.48      9.11 o
  -8   7   2       66.21      109.47     18.53 o
  -7   7   2       19.06        8.59      7.59 o
  -6   7   2      192.17      214.45     29.55 o
  -5   7   2      539.56      509.61     43.60 o
  -4   7   2     1451.98     1451.45     55.10 o
  -3   7   2     1603.41     1624.89     70.08 o
  -2   7   2      236.60      205.07     28.42 o
  -1   7   2     1015.05      934.05     62.17 o
   0   7   2       30.80       34.52     12.51 o
   1   7   2     4405.82     4466.45     88.31 o
   2   7   2      948.76      983.54     37.08 o
   3   7   2     1992.52     1782.13     53.55 o
   4   7   2        1.13        0.52      4.79 o
   5   7   2      377.01      434.30     25.14 o
   6   7   2        3.95       -2.87      8.18 o
   7   7   2      244.18      337.95     28.40 o
   8   7   2       60.14       51.54     17.15 o
   9   7   2       19.69        1.50     15.61 o
  10   7   2        5.72        8.58     28.67 o
  11   7   2        3.95        2.74     10.95 o
  12   7   2        0.64       -4.69      6.91 o
 -11   8   2        3.11        3.60     15.79 o
 -10   8   2        2.15       -0.07     16.48 o
  -9   8   2        1.53       20.59     11.77 o
  -8   8   2        5.24        8.93     10.98 o
  -7   8   2        1.27        4.60     11.22 o
  -6   8   2        0.13       -6.61     13.93 o
  -5   8   2      175.77      182.45     25.20 o
  -4   8   2        6.12       -8.53      7.14 o
  -3   8   2      203.45      201.97     29.01 o
  -2   8   2       61.73       73.15     18.21 o
  -1   8   2     2433.55     2260.44    103.02 o
   0   8   2        8.69       16.23     14.63 o
   1   8   2     1076.09     1001.41     52.37 o
   2   8   2      142.77      127.40     15.89 o
   3   8   2       43.09       42.38      7.20 o
   4   8   2       21.37       10.07      5.09 o
   5   8   2        0.77       -1.07      3.13 o
   6   8   2        1.30        4.47      6.70 o
   7   8   2       13.65       18.60      7.45 o
   8   8   2        6.07        7.92      9.61 o
   9   8   2        8.85       25.04     11.99 o
  10   8   2       21.21       49.79     19.37 o
  11   8   2       20.08       43.39     19.66 o
  12   8   2        0.68      -11.12     16.27 o
 -10   9   2        4.68       18.39     18.01 o
  -9   9   2        0.41       10.74     17.36 o
  -8   9   2        7.35        2.83     12.23 o
  -7   9   2       11.09      -14.43     12.81 o
  -6   9   2       46.82       25.44     12.56 o
  -5   9   2       44.14       62.63     26.12 o
  -4   9   2      130.19      104.32     13.83 o
  -3   9   2      114.45      100.50     24.43 o
  -2   9   2      801.63      823.09     55.98 o
  -1   9   2      164.15      173.80     30.62 o
   0   9   2      445.00      432.98     49.00 o
   1   9   2        6.50        5.39      4.84 o
   2   9   2      101.44       82.55     14.34 o
   3   9   2       19.47        3.98      8.67 o
   4   9   2     1045.76     1015.39     46.82 o
   5   9   2      229.14      161.80     17.23 o
   6   9   2        4.45       -3.47      3.47 o
   7   9   2       19.55       23.90      8.97 o
   8   9   2       50.80       55.45     19.66 o
   9   9   2        1.29        3.18     34.37 o
  10   9   2        2.53        0.42     17.68 o
  11   9   2        0.03       11.40     14.63 o
 -10  10   2        0.09       36.80     19.84 o
  -9  10   2        0.03      -17.73     16.32 o
  -8  10   2       88.56       98.57     29.58 o
  -7  10   2       81.65       59.97     24.06 o
  -6  10   2      208.63      275.34     39.31 o
  -5  10   2      161.93      177.88     36.11 o
  -4  10   2      179.62      211.73     30.00 o
  -3  10   2      661.75      681.89     55.70 o
  -2  10   2      437.74      447.30     42.99 o
  -1  10   2     1275.89     1327.04     90.31 o
   0  10   2      145.20      100.14     46.99 o
   1  10   2     1317.59     1408.82     69.49 o
   2  10   2       12.47       10.70      5.29 o
   3  10   2      532.99      560.90     43.95 o
   4  10   2        0.69        6.08      3.85 o
   5  10   2      601.20      611.23     49.24 o
   6  10   2       70.13       66.41     15.36 o
   7  10   2        1.19       -8.24      6.84 o
   8  10   2       44.89       41.97     16.64 o
   9  10   2        6.72        2.32     27.13 o
  10  10   2        5.64       44.45     24.38 o
  -9  11   2       43.74       77.65     25.98 o
  -8  11   2        0.02       19.69     18.05 o
  -7  11   2       76.80      114.52     28.01 o
  -6  11   2      264.32      221.65     37.60 o
  -5  11   2      319.34      343.28     43.32 o
  -4  11   2        9.61        6.63      5.59 o
  -3  11   2       27.06       35.30     17.58 o
  -2  11   2      304.88      301.37     37.89 o
  -1  11   2       78.94       72.32     27.00 o
   0  11   2      287.50      262.91     40.44 o
   1  11   2       14.22       11.96      8.15 o
   2  11   2      140.04      146.31     21.94 o
   3  11   2       11.19        0.31      9.11 o
   4  11   2       53.96       70.98     16.62 o
   5  11   2       59.08       50.14     11.46 o
   6  11   2       53.21       45.22     13.66 o
   7  11   2       19.06       11.71     13.82 o
   8  11   2        6.91        1.82      8.69 o
   9  11   2        5.36        5.94     12.53 o
  10  11   2        9.94       -1.76     18.69 o
  -9  12   2        0.07       29.51     18.05 o
  -8  12   2       38.40       85.32     24.12 o
  -7  12   2        0.17       12.56     12.96 o
  -6  12   2       15.08       19.00     12.28 o
  -5  12   2        0.24        2.47      8.51 o
  -4  12   2      467.02      407.39     46.84 o
  -3  12   2        2.51       14.36     14.31 o
  -2  12   2      155.66      161.09     28.91 o
  -1  12   2        3.80       -4.90      7.27 o
   0  12   2      111.58      103.79     17.75 o
   1  12   2       18.76       17.54     27.05 o
   2  12   2      166.09      158.52     25.46 o
   3  12   2        0.02       -8.04      5.36 o
   4  12   2       17.10        7.06     12.76 o
   5  12   2       25.06       12.57     10.33 o
   6  12   2        1.43       -1.13     10.54 o
   7  12   2       14.81        4.99      6.41 o
   8  12   2        9.37       -6.39      6.45 o
   9  12   2        0.67       -3.25     11.22 o
  -8  13   2       14.53       -0.31     13.04 o
  -7  13   2        1.58       10.28      7.43 o
  -6  13   2      149.32      157.62     32.97 o
  -5  13   2       57.99       88.21     22.83 o
  -4  13   2        2.81       12.32     13.94 o
  -3  13   2      302.48      320.84     43.49 o
  -2  13   2        5.23        1.79     11.93 o
  -1  13   2      112.97       87.07     19.41 o
   0  13   2        3.51      -26.29     18.04 o
   1  13   2       76.56       60.17     18.12 o
   2  13   2       21.06        8.99     18.87 o
   3  13   2       63.64       78.86     18.50 o
   4  13   2       36.36       32.57     11.33 o
   5  13   2        3.48        3.58      5.14 o
   6  13   2       38.88        4.34      9.15 o
   7  13   2        0.43       13.07     10.08 o
   8  13   2        3.92       -0.50      6.45 o
  -6  14   2        0.36       24.01     18.45 o
  -5  14   2       79.93      113.77     28.29 o
  -4  14   2      121.49      116.30     27.74 o
  -3  14   2        5.80       23.55     13.73 o
  -2  14   2       37.65       50.59     17.16 o
  -1  14   2        3.47       -4.17     11.25 o
   0  14   2       33.01       34.48      4.29 o
   1  14   2        6.23      -42.05     28.04 o
   2  14   2        4.75       -1.80     33.02 o
   3  14   2        8.51       12.09      7.19 o
   4  14   2       44.85       60.99     18.70 o
   5  14   2       63.10       58.55     24.52 o
   6  14   2        0.25       19.52     13.27 o
   7  14   2        9.38      -18.40     19.35 o
  -5  15   2        1.22       16.09     14.03 o
  -4  15   2       38.73       17.51     15.55 o
  -3  15   2        6.13       -6.62     19.99 o
  -2  15   2        9.56       24.68     21.47 o
  -1  15   2        4.16       12.44     12.07 o
   0  15   2        2.19       -9.26     11.81 o
   1  15   2        1.22      -30.32     20.39 o
   2  15   2        2.07        8.86     20.54 o
   3  15   2        9.28       34.74     24.69 o
   4  15   2        0.53        4.87     14.48 o
   5  15   2        7.34       14.05     14.95 o
  -2  16   2        4.12        6.04     10.43 o
  -1  16   2       13.63       12.98     13.04 o
   0  16   2        1.55        0.37     17.31 o
   1  16   2       25.17       33.56     16.56 o
   2  16   2        1.13      -11.91     12.34 o
   1 -15   3        1.46        4.83     11.66 o
   2 -15   3       66.10       83.97     28.74 o
   3 -15   3       11.49       34.01     26.01 o
  -3 -14   3       10.28       14.29     13.02 o
  -2 -14   3       14.11       -2.45     10.56 o
  -1 -14   3        4.69       -0.85      7.64 o
   0 -14   3       10.16       19.50     10.77 o
   1 -14   3       65.87       82.83     24.00 o
   2 -14   3        7.26        8.17     16.15 o
   3 -14   3       22.15       54.75     19.46 o
   4 -14   3        0.30        6.09     15.54 o
   5 -14   3        5.26        9.84     15.44 o
   6 -14   3       24.19       31.01     12.04 o
  -4 -13   3        0.79        2.97     18.20 o
  -3 -13   3       20.59       19.35     13.03 o
  -2 -13   3       35.59       35.69     14.48 o
  -1 -13   3        3.68       -2.21     10.83 o
   0 -13   3        7.12        5.72      7.45 o
   1 -13   3        0.63       12.79      9.27 o
   2 -13   3       39.63       58.47     18.62 o
   3 -13   3      141.41      154.18     31.79 o
   4 -13   3       12.09        7.50      9.97 o
   5 -13   3       62.99       41.36     16.87 o
   6 -13   3        2.24        5.23     15.41 o
   7 -13   3       30.60       26.68      4.12 o
   8 -13   3        0.05        5.03     19.01 o
  -6 -12   3        9.37       -7.78     21.61 o
  -5 -12   3       13.65        9.42     10.12 o
  -4 -12   3       12.82       -7.07     17.19 o
  -3 -12   3       31.31       31.32     13.13 o
  -2 -12   3       13.94       -0.57     14.83 o
  -1 -12   3       13.00       18.94      7.94 o
   0 -12   3      490.09      503.27     52.92 o
   1 -12   3       99.46      128.46     26.43 o
   2 -12   3      138.48      154.35     30.54 o
   3 -12   3        0.34        0.81     11.92 o
   4 -12   3      193.75      213.87     35.01 o
   5 -12   3        5.18        3.95     14.11 o
   6 -12   3      114.04       96.57     18.90 o
   7 -12   3       10.78       12.18     18.45 o
   8 -12   3        3.25       -4.18      9.47 o
   9 -12   3        5.32        9.88     17.40 o
  -7 -11   3        0.13       -3.69     36.13 o
  -6 -11   3       24.19       -7.71     14.28 o
  -5 -11   3        8.41       -6.94     11.92 o
  -4 -11   3       15.07        2.20     17.81 o
  -3 -11   3       12.71       16.65      7.30 o
  -2 -11   3       77.18       54.73     10.24 o
  -1 -11   3      209.12      202.31     24.12 o
   0 -11   3       71.15       70.64     14.99 o
   1 -11   3       28.29        4.63      8.30 o
   2 -11   3       36.96       28.71     15.32 o
   3 -11   3       57.44       55.70     16.20 o
   4 -11   3        8.06       -5.71     16.27 o
   5 -11   3       19.24        2.13     10.80 o
   6 -11   3       56.93       55.87     10.72 o
   7 -11   3        1.51        9.41     12.86 o
   8 -11   3        5.51       14.58     15.55 o
   9 -11   3        3.18       -9.18     13.70 o
  10 -11   3        2.53        5.28      8.83 o
  -8 -10   3        0.77        1.97      9.38 o
  -7 -10   3        0.02        0.10     28.25 o
  -6 -10   3       20.64        3.85     10.36 o
  -5 -10   3       19.43       17.73     12.07 o
  -4 -10   3       20.20        7.04      7.20 o
  -3 -10   3       20.24        6.10      5.78 o
  -2 -10   3        5.07       -0.40      4.05 o
  -1 -10   3      228.49      327.40     38.87 o
   0 -10   3      251.47      242.64     30.93 o
   1 -10   3      519.05      502.93     47.63 o
   2 -10   3       12.58       18.10      7.60 o
   3 -10   3      224.25      221.17     32.65 o
   4 -10   3       25.72       12.86     13.94 o
   5 -10   3        7.91       -7.17     13.91 o
   6 -10   3       24.85       21.80      5.90 o
   7 -10   3      422.40      446.18     49.30 o
   8 -10   3      112.22      119.99     26.39 o
   9 -10   3       27.56       48.23     18.68 o
  10 -10   3       19.64        7.20     12.04 o
  11 -10   3        3.61        5.61     42.49 o
  -8  -9   3        8.64       12.41     12.06 o
  -7  -9   3        0.77      -12.33      8.49 o
  -6  -9   3        4.07        8.99     19.80 o
  -5  -9   3       29.14       27.05     13.73 o
  -4  -9   3      108.89      107.98     14.36 o
  -3  -9   3      738.89      818.28     39.29 o
  -2  -9   3       46.52       49.26      7.74 o
  -1  -9   3     1299.30     1412.06     76.30 o
   0  -9   3       26.12       22.23      6.56 o
   1  -9   3      265.29      276.56     32.26 o
   2  -9   3      217.51      205.53     27.83 o
   3  -9   3       89.56       86.73     17.33 o
   4  -9   3      594.19      568.47     47.65 o
   5  -9   3       72.05       74.78     13.13 o
   6  -9   3      570.69      588.18     52.16 o
   7  -9   3       47.47       23.29     13.53 o
   8  -9   3      301.91      271.29     39.22 o
   9  -9   3       68.23       92.84     23.56 o
  10  -9   3        2.86        6.15     20.02 o
  11  -9   3       18.18       -0.64     19.43 o
  -9  -8   3       10.88       29.78     21.51 o
  -8  -8   3        0.17       -5.88      9.01 o
  -7  -8   3        1.48      -17.44     11.63 o
  -6  -8   3      107.38      105.57     17.95 o
  -5  -8   3       59.28       45.51     10.24 o
  -4  -8   3       16.08       12.89      9.44 o
  -3  -8   3       47.33       30.28      7.22 o
  -2  -8   3        5.85       -0.84      5.86 o
  -1  -8   3      769.74      775.04     35.02 o
   0  -8   3      159.07      156.76     14.88 o
   1  -8   3      857.19      846.71     33.54 o
   2  -8   3      186.44      195.24     17.22 o
   3  -8   3      549.79      517.76     30.80 o
   4  -8   3      159.11      124.64     20.51 o
   5  -8   3      440.65      441.46     41.17 o
   6  -8   3      158.03      142.51     22.78 o
   7  -8   3      783.07      834.73     61.65 o
   8  -8   3      236.25      282.71     36.52 o
   9  -8   3       81.30       85.82     23.58 o
  10  -8   3        8.85       30.31     17.10 o
  11  -8   3        1.26      -10.31      6.87 o
  12  -8   3        0.50        5.29     11.03 o
 -10  -7   3        0.57       -2.49     14.41 o
  -9  -7   3        0.03       -1.99     22.46 o
  -8  -7   3       23.60        8.27      9.57 o
  -7  -7   3        4.84      -11.13      7.42 o
  -6  -7   3        6.66        5.42     10.20 o
  -5  -7   3        4.62        2.66      7.30 o
  -4  -7   3       65.19       73.47     10.75 o
  -3  -7   3       15.29        5.02      6.09 o
  -2  -7   3      188.79      208.82     18.91 o
  -1  -7   3       24.67       25.89      5.82 o
   0  -7   3      571.19      554.22     41.36 o
   1  -7   3       57.87       55.53      6.97 o
   2  -7   3      745.54      741.78     31.34 o
   3  -7   3      384.54      375.55     26.83 o
   4  -7   3      181.18      155.98     19.22 o
   5  -7   3      271.91      204.96     25.58 o
   6  -7   3      119.03      122.23     21.68 o
   7  -7   3       24.80       26.78     10.50 o
   8  -7   3       47.73       60.10     16.75 o
   9  -7   3      278.50      280.73     36.04 o
  10  -7   3      131.01      131.74     35.61 o
  11  -7   3        0.09      -13.68     16.36 o
  12  -7   3       51.08       61.12     27.48 o
 -10  -6   3        0.09       11.20     10.66 o
  -9  -6   3        1.53       15.31      7.36 o
  -8  -6   3       22.31       15.01      8.49 o
  -7  -6   3        0.65        8.39      9.04 o
  -6  -6   3       29.83       13.24     13.44 o
  -5  -6   3       41.26       64.37     12.94 o
  -4  -6   3       77.12       64.41      9.54 o
  -3  -6   3      669.34      759.22     41.01 o
  -2  -6   3     1010.51      973.90     39.09 o
  -1  -6   3       71.35       82.12      9.04 o
   0  -6   3     2620.10     2602.16     73.73 o
   1  -6   3     1029.09     1176.55     49.72 o
   2  -6   3     1698.67     1584.16     40.09 o
   3  -6   3      154.87      133.20     16.30 o
   4  -6   3     5581.74     5523.90    111.42 o
   5  -6   3        9.50       10.97      6.10 o
   6  -6   3     2662.76     2623.36     95.02 o
   7  -6   3        5.39       23.10     14.14 o
   8  -6   3     1375.72     1365.56     73.10 o
   9  -6   3       39.41       66.86     13.55 o
  10  -6   3      190.99      185.93     24.80 o
  11  -6   3      285.95      344.39     58.88 o
  12  -6   3        5.60       -9.31     18.82 o
  13  -6   3        6.04       43.09     15.94 o
 -11  -5   3        0.39        0.73      8.78 o
 -10  -5   3        1.55        1.55      8.18 o
  -9  -5   3        0.60       -2.46      8.29 o
  -8  -5   3       12.48       17.39      6.46 o
  -7  -5   3        0.12        7.64      5.47 o
  -6  -5   3        5.37        7.80      8.70 o
  -5  -5   3       24.22       28.38      6.96 o
  -4  -5   3        6.93        2.64      4.68 o
  -3  -5   3        2.85        0.23      9.12 o
  -2  -5   3     1512.22     1548.15     46.49 o
  -1  -5   3     1621.62     1575.89     39.41 o
   0  -5   3     2323.93     2374.74     65.05 o
   1  -5   3     1716.58     1936.61     58.56 o
   2  -5   3     3788.89     3757.72     57.34 o
   3  -5   3     1762.06     1680.62     56.13 o
   4  -5   3      500.83      561.02     32.80 o
   5  -5   3      229.35      241.47     22.12 o
   6  -5   3       56.00       73.04     17.53 o
   7  -5   3      341.16      416.30     36.92 o
   8  -5   3      200.76      302.66     28.38 o
   9  -5   3      144.41      165.22     20.43 o
  10  -5   3       13.00       10.76      4.84 o
  11  -5   3        6.19       14.30      8.43 o
  12  -5   3        2.51        2.08     15.90 o
  13  -5   3       13.82       30.10     15.19 o
 -11  -4   3        1.49        7.25     11.10 o
 -10  -4   3       11.76       14.99     10.56 o
  -9  -4   3        6.56       -0.99      6.43 o
  -8  -4   3        0.40       -4.90      5.91 o
  -7  -4   3       41.65       29.98     11.29 o
  -6  -4   3       55.68       62.48     12.89 o
  -5  -4   3        1.39       -6.28      5.60 o
  -4  -4   3       93.01      103.91     11.59 o
  -3  -4   3       94.65       86.38      9.24 o
  -2  -4   3      160.21      156.01     13.90 o
  -1  -4   3       42.54       44.07      5.76 o
   0  -4   3     1144.32     1306.95     39.05 o
   1  -4   3      953.72      966.44     30.43 o
   2  -4   3     3998.82     4205.11     64.40 o
   3  -4   3     4672.08     5056.40     78.71 o
   4  -4   3      799.10      921.37     34.24 o
   5  -4   3      440.07      380.85     25.88 o
   6  -4   3       22.06       19.24      5.74 o
   7  -4   3       43.10       58.98     15.74 o
   8  -4   3        0.33       -0.49      5.38 o
   9  -4   3       39.63       28.81      6.25 o
  10  -4   3       10.55       22.78     10.07 o
  11  -4   3       46.93       30.27     12.24 o
  12  -4   3        0.79      -10.05      6.70 o
  13  -4   3        9.24       17.11     12.43 o
 -11  -3   3        0.01       -3.90      8.62 o
 -10  -3   3        0.78        0.67      8.81 o
  -9  -3   3       10.81        1.35     14.08 o
  -8  -3   3       23.12       16.16      6.58 o
  -7  -3   3       76.29       97.21     15.84 o
  -6  -3   3       25.39       32.23      8.66 o
  -5  -3   3      111.96      101.02     11.26 o
  -4  -3   3      222.57      173.21     14.37 o
  -3  -3   3      263.10      278.19     17.03 o
  -2  -3   3       11.75       16.71      3.43 o
  -1  -3   3     3031.97     3029.27     49.94 o
   0  -3   3     3563.21     3711.99     62.69 o
   1  -3   3       20.50       23.69      3.80 o
   2  -3   3     3402.28     3415.94     39.48 o
   3  -3   3      977.10     1008.60     23.59 o
   4  -3   3     3841.88     3678.33     57.55 o
   5  -3   3      356.59      365.94     20.87 o
   6  -3   3     1982.22     1892.41     43.04 o
   7  -3   3       15.68       11.75      2.27 o
   8  -3   3      292.46      310.83     20.12 o
   9  -3   3       17.74       30.07     11.13 o
  10  -3   3        1.99       10.77     13.40 o
  11  -3   3       20.16       16.98     10.06 o
  12  -3   3       17.93       22.96     13.12 o
  13  -3   3       26.72       12.38      9.62 o
  14  -3   3        0.08        4.91     17.82 o
 -11  -2   3        4.76        9.32     10.38 o
 -10  -2   3       24.38        8.77      9.47 o
  -9  -2   3       59.67       67.49     12.89 o
  -8  -2   3       29.20       20.16      6.61 o
  -7  -2   3        4.38       26.65     21.23 o
  -6  -2   3      611.71      580.61     33.53 o
  -5  -2   3      413.87      404.56     18.47 o
  -4  -2   3     1212.41     1221.47     36.19 o
  -3  -2   3     3563.20     3633.73     54.56 o
  -2  -2   3     7239.25     7431.42     68.04 o
  -1  -2   3       63.37       61.93      5.56 o
   0  -2   3      782.87      802.02     19.31 o
   1  -2   3     7333.93     7297.45     63.95 o
   2  -2   3      587.72      638.09     15.78 o
   3  -2   3    11413.20    11500.16    107.56 o
   4  -2   3       15.14       10.96      3.39 o
   5  -2   3     6059.63     6174.05     92.49 o
   6  -2   3       41.59       50.48      5.22 o
   7  -2   3      571.94      590.52     24.27 o
   8  -2   3        6.27        9.64      4.20 o
   9  -2   3      172.11      181.76     24.16 o
  10  -2   3      144.36      152.72     24.04 o
  11  -2   3        0.25        9.34      8.37 o
  12  -2   3      164.35      167.83     27.37 o
  13  -2   3       25.36       23.17     12.03 o
  14  -2   3        3.52        7.81      5.16 o
 -12  -1   3        4.80       14.19     16.71 o
 -11  -1   3        0.08        9.90     18.77 o
 -10  -1   3        6.66        3.01      7.62 o
  -9  -1   3      162.81      170.70     26.84 o
  -8  -1   3      130.34       79.04     20.31 o
  -7  -1   3      561.71      534.44     24.33 o
  -6  -1   3        0.24        1.80      8.62 o
  -5  -1   3        5.47        7.05      2.96 o
  -4  -1   3      931.32      930.83     24.55 o
  -3  -1   3      130.16      139.35      7.94 o
  -2  -1   3      107.23      118.43      6.81 o
  -1  -1   3      208.29      186.68      8.31 o
   0  -1   3     2562.18     2539.42     25.97 o
   1  -1   3       66.49       66.31      6.65 o
   2  -1   3     2907.75     2899.74     31.92 o
   3  -1   3       96.04      102.26      5.80 o
   4  -1   3       69.17       73.74      6.13 o
   5  -1   3        0.74        3.01      1.26 o
   6  -1   3      251.69      282.72     13.97 o
   7  -1   3        1.47       -0.32      4.63 o
   8  -1   3       90.83      106.65     11.61 o
   9  -1   3       39.51       27.47      9.59 o
  10  -1   3       11.07       12.21     10.62 o
  11  -1   3       59.86       73.53     16.80 o
  12  -1   3       29.65       29.42     11.18 o
  13  -1   3       35.97       46.36     17.73 o
  14  -1   3        0.01       28.14     11.76 o
 -12   0   3        1.17      -10.79      9.51 o
 -11   0   3        2.33       45.56     17.17 o
 -10   0   3       33.15       30.18     20.30 o
  -9   0   3       19.57        8.59      6.87 o
  -8   0   3       33.33       48.16     12.13 o
  -7   0   3       65.33       66.24      8.33 o
  -6   0   3        3.41       14.06      3.33 o
  -5   0   3      880.76      833.61     43.48 o
  -4   0   3     9301.63     9482.83     89.58 o
  -3   0   3     1012.53      949.82     25.24 o
  -2   0   3      804.36      851.55     19.81 o
  -1   0   3      214.98      265.46      9.35 o
   0   0   3     5182.87     5132.83     39.32 o
   1   0   3       68.92       85.06      5.22 o
   2   0   3       51.95       64.69      6.82 o
   3   0   3      974.66      925.14     22.25 o
   4   0   3     2367.75     2339.28     36.80 o
   5   0   3      157.50      142.37      9.13 o
   6   0   3      835.87      847.62     26.98 o
   7   0   3       22.73       20.19      4.24 o
   8   0   3        3.96        7.95      6.22 o
   9   0   3      109.92      137.78     14.36 o
  10   0   3        1.43       -5.28      6.13 o
  11   0   3       50.89       67.29     19.43 o
  12   0   3       40.72       45.09     16.82 o
  13   0   3        0.59       10.05      9.49 o
  14   0   3        4.48       13.62      9.23 o
 -12   1   3        4.54      -13.19      8.79 o
 -11   1   3        0.00       12.94     32.19 o
 -10   1   3        0.70       11.86     19.56 o
  -9   1   3       84.78       67.60     18.07 o
  -8   1   3        1.46        7.90      4.06 o
  -7   1   3      391.04      304.41     16.52 o
  -6   1   3      571.65      613.27     31.89 o
  -5   1   3        6.43       19.20      2.24 o
  -4   1   3     1948.87     2151.21     42.02 o
  -3   1   3       24.98       27.41      4.41 o
  -2   1   3      440.60      458.17     16.18 o
  -1   1   3     1096.23     1086.46     18.86 o
   0   1   3     5727.29     5651.96     66.29 o
   1   1   3     2751.99     2788.86     29.06 o
   2   1   3     9056.17     9022.22     60.11 o
   3   1   3    10987.84    10676.42     75.68 o
   4   1   3     1016.28     1046.23     21.57 o
   5   1   3     4052.63     3910.89     50.51 o
   6   1   3      871.32      851.48     20.73 o
   7   1   3      693.29      712.58     22.00 o
   8   1   3      154.27      156.49     10.73 o
   9   1   3      169.81      185.42     18.35 o
  10   1   3        5.18       14.83     15.18 o
  11   1   3       33.71       33.55     12.65 o
  12   1   3        1.53        0.18      8.65 o
  13   1   3       20.53       14.78     10.74 o
  14   1   3        0.21       -8.49     17.11 o
 -12   2   3        2.62        3.62     17.47 o
 -11   2   3        2.44       13.23     12.32 o
 -10   2   3       10.01       10.88     17.47 o
  -9   2   3        4.32        1.35      4.08 o
  -8   2   3        0.88       17.16     11.34 o
  -7   2   3      257.86      217.86     15.99 o
  -6   2   3       16.63       19.61      3.89 o
  -5   2   3      222.63      262.14     15.63 o
  -4   2   3     1261.45     1203.96     29.65 o
  -3   2   3      642.98      711.99     21.36 o
  -2   2   3      149.42      166.60     11.24 o
  -1   2   3     3663.43     3714.40     47.66 o
   0   2   3    14044.83    13959.36    101.68 o
   1   2   3     2992.12     2774.06     30.76 o
   2   2   3     6803.67     6962.05     59.99 o
   3   2   3      249.00      278.91      9.87 o
   4   2   3     1135.71     1034.60     20.21 o
   5   2   3      364.82      344.11     13.90 o
   6   2   3     2467.16     2505.37     43.06 o
   7   2   3        4.37        7.43      3.34 o
   8   2   3        0.34       -2.86      5.05 o
   9   2   3       92.84       78.38      7.69 o
  10   2   3        4.66       -2.40     10.02 o
  11   2   3       37.71       29.43      8.15 o
  12   2   3        1.31       -3.06      8.82 o
  13   2   3        2.15       22.11     17.32 o
  14   2   3        4.55       27.02     18.22 o
 -12   3   3        0.69       -0.55     16.32 o
 -11   3   3        0.46       20.86     14.73 o
 -10   3   3        0.03       18.10     12.21 o
  -9   3   3        5.25       17.67     19.18 o
  -8   3   3       87.96       66.81     14.98 o
  -7   3   3      251.36      294.70     18.84 o
  -6   3   3      108.62      173.19     13.66 o
  -5   3   3        4.96        3.88      3.95 o
  -4   3   3     3093.47     3421.75     61.11 o
  -3   3   3      361.34      327.49     16.94 o
  -2   3   3      252.49      253.41     14.94 o
  -1   3   3      270.79      304.55     15.77 o
   0   3   3    12052.71    12133.94     90.62 o
   1   3   3      613.56      548.65     16.77 o
   2   3   3    16768.92    16120.78    116.07 o
   3   3   3     2058.06     2104.44     34.96 o
   4   3   3     3966.22     4087.19     53.60 o
   5   3   3     2418.26     2378.20     39.33 o
   6   3   3        7.01        6.03      6.75 o
   7   3   3      510.55      496.37     23.26 o
   8   3   3      113.61      138.20     10.49 o
   9   3   3      115.24       98.05     11.47 o
  10   3   3       89.62       69.95     16.37 o
  11   3   3        8.89       14.80      9.89 o
  12   3   3       37.35       44.74     15.67 o
  13   3   3        6.06       -0.86     10.35 o
  14   3   3        3.00       37.03     16.16 o
 -12   4   3        0.01       -2.05      5.76 o
 -11   4   3        0.28       13.99     11.98 o
 -10   4   3        3.99       -4.30      6.29 o
  -9   4   3       12.29       29.84      7.56 o
  -8   4   3        0.54        4.75      8.83 o
  -7   4   3       50.74       35.39     10.62 o
  -6   4   3       34.48       56.39     12.29 o
  -5   4   3      558.20      518.23     26.43 o
  -4   4   3      738.40      696.98     31.48 o
  -3   4   3     2213.32     2140.63     47.10 o
  -2   4   3     1418.69     1350.89     41.95 o
  -1   4   3     2908.47     2789.28     45.72 o
   0   4   3     1083.53     1387.62     28.60 o
   1   4   3    17314.67    17155.19    179.47 o
   2   4   3     1354.93     1472.08     29.76 o
   3   4   3     5281.70     5509.55     90.15 o
   4   4   3        9.61        1.61      2.26 o
   5   4   3     3933.83     4024.30     64.83 o
   6   4   3       19.36       41.50     12.53 o
   7   4   3      195.01      210.18     13.49 o
   8   4   3      142.06      102.59     10.28 o
   9   4   3      389.68      490.71     27.79 o
  10   4   3        3.84       -1.92      7.63 o
  11   4   3       21.36       20.43      4.90 o
  12   4   3        4.28        6.44     15.55 o
  13   4   3        2.84       15.01     12.78 o
 -11   5   3        0.09        1.10     12.31 o
 -10   5   3        6.36       16.70     15.41 o
  -9   5   3        0.59       11.63     15.50 o
  -8   5   3       34.68       19.00      6.84 o
  -7   5   3       29.89       68.09     15.62 o
  -6   5   3        0.41       13.58     10.09 o
  -5   5   3      105.80      107.48     15.00 o
  -4   5   3       38.63       22.12      5.98 o
  -3   5   3      410.21      392.56     25.43 o
  -2   5   3        2.69        4.39      6.09 o
  -1   5   3      630.01      608.19     24.03 o
   0   5   3       37.46       35.91      4.79 o
   1   5   3      150.78      135.02     10.26 o
   2   5   3       12.65        6.72      2.96 o
   3   5   3       39.14       44.67      7.81 o
   4   5   3      813.57      816.31     30.55 o
   5   5   3       16.09       33.93      7.94 o
   6   5   3      143.51      176.55     17.20 o
   7   5   3      146.41      139.01     15.24 o
   8   5   3        3.53       -7.95      8.90 o
   9   5   3       54.65       34.31      7.34 o
  10   5   3       38.62       30.58     16.60 o
  11   5   3       57.09       54.26     11.98 o
  12   5   3       26.75       19.22     15.93 o
  13   5   3       15.98       22.62      9.79 o
 -11   6   3        0.10        2.11      5.84 o
 -10   6   3       19.97       18.37      9.69 o
  -9   6   3        0.40        6.34     14.02 o
  -8   6   3       12.49       41.62     13.31 o
  -7   6   3        0.04       12.07      9.12 o
  -6   6   3       24.96       30.45     10.79 o
  -5   6   3       53.65       63.25     12.78 o
  -4   6   3       62.65       76.19     13.74 o
  -3   6   3       74.72      112.64     13.90 o
  -2   6   3      233.15      234.29     22.17 o
  -1   6   3     1175.68     1246.23     42.32 o
   0   6   3      565.59      633.81     20.87 o
   1   6   3        8.82        7.49      3.86 o
   2   6   3       29.35       27.52      4.87 o
   3   6   3      786.80      716.52     26.34 o
   4   6   3      161.16      155.61     12.27 o
   5   6   3        3.98       13.80      6.77 o
   6   6   3      316.40      382.31     32.77 o
   7   6   3      142.77      143.19     21.10 o
   8   6   3        0.53       -1.96      3.13 o
   9   6   3       49.56       67.54     14.23 o
  10   6   3        0.35       -5.35      9.60 o
  11   6   3       22.75       14.64      9.41 o
  12   6   3        2.68        4.73     12.74 o
  13   6   3        8.91       19.33     17.37 o
 -11   7   3        2.74       14.28     12.66 o
 -10   7   3        0.51       -6.52      6.49 o
  -9   7   3        4.88       46.81     22.65 o
  -8   7   3       16.01       37.90     11.74 o
  -7   7   3       29.27       17.66     20.27 o
  -6   7   3      124.26      174.69     26.09 o
  -5   7   3       38.54       56.71     15.31 o
  -4   7   3      391.22      459.31     32.79 o
  -3   7   3      271.33      242.04     22.96 o
  -2   7   3      598.09      537.26     49.51 o
  -1   7   3     1108.67     1077.85     64.64 o
   0   7   3     1970.14     1821.40     58.77 o
   1   7   3     3825.51     3812.31     86.16 o
   2   7   3       92.73       79.46      7.39 o
   3   7   3     4545.25     4517.75     69.98 o
   4   7   3      461.32      413.91     21.80 o
   5   7   3     1055.34     1072.00     43.51 o
   6   7   3      287.94      230.24     26.40 o
   7   7   3       93.91       91.63     17.80 o
   8   7   3        5.85       10.12     15.27 o
   9   7   3       17.82       16.73     11.77 o
  10   7   3       24.46       12.10      8.07 o
  11   7   3        0.04       -3.30     17.39 o
  12   7   3        8.86       20.85     10.12 o
 -11   8   3        0.49      -13.32      8.88 o
 -10   8   3        1.68       13.40     16.06 o
  -9   8   3       30.82       24.92     31.55 o
  -8   8   3       18.75       28.83     10.28 o
  -7   8   3      119.96      146.86     23.46 o
  -6   8   3        3.23       10.73     10.39 o
  -5   8   3      386.51      422.39     42.30 o
  -4   8   3       32.87       61.62     16.37 o
  -3   8   3     1094.87     1083.27     60.96 o
  -2   8   3      959.24      969.09     69.16 o
  -1   8   3      992.74      876.33     61.98 o
   0   8   3     1646.06     1828.28     91.34 o
   1   8   3     2108.44     2161.74     77.95 o
   2   8   3      359.42      384.42     28.27 o
   3   8   3      822.85      808.94     54.10 o
   4   8   3      593.10      538.52     28.42 o
   5   8   3       95.39       71.86     11.12 o
   6   8   3        1.89       -4.84      5.07 o
   7   8   3        0.75        4.56      8.81 o
   8   8   3       11.55       10.94     14.43 o
   9   8   3        0.96        3.84      7.49 o
  10   8   3       38.14       55.93     22.56 o
  11   8   3       30.44       24.87     21.96 o
  12   8   3        1.95      -15.88     10.59 o
 -10   9   3        8.98        6.33     12.68 o
  -9   9   3        7.50       -3.03     22.65 o
  -8   9   3       16.48       20.19     18.12 o
  -7   9   3        4.77        5.18      7.49 o
  -6   9   3      109.81      124.83     22.56 o
  -5   9   3       71.24       37.78     21.17 o
  -4   9   3       25.53       10.72      8.34 o
  -3   9   3      202.61      192.42     24.56 o
  -2   9   3        0.11       -7.04     24.50 o
  -1   9   3      226.05      259.44     73.79 o
   0   9   3       29.14       26.53     28.14 o
   1   9   3       44.64       58.01     15.21 o
   2   9   3        1.94        7.82      5.14 o
   3   9   3      231.06      216.99     19.86 o
   4   9   3      182.80      191.17     20.14 o
   5   9   3       35.96       38.51      9.95 o
   6   9   3        7.16        1.37      6.41 o
   7   9   3       92.85       84.73     16.70 o
   8   9   3       47.73       44.37     12.71 o
   9   9   3        1.34       15.64     11.79 o
  10   9   3        3.87       32.87     19.03 o
  11   9   3        4.66       -1.64     17.74 o
 -10  10   3       10.28        0.07     23.41 o
  -9  10   3        8.36       14.83      8.50 o
  -8  10   3        1.74       -3.63     11.65 o
  -7  10   3       16.21       10.55     13.56 o
  -6  10   3      195.49      220.37     32.63 o
  -5  10   3        3.95        4.47     12.88 o
  -4  10   3       11.39        2.98      7.11 o
  -3  10   3      413.08      403.91     43.16 o
  -2  10   3       16.93        6.05     15.04 o
  -1  10   3     1366.44     1412.83     94.19 o
   0  10   3       52.13       50.23     39.11 o
   1  10   3      669.03      725.39     50.29 o
   2  10   3       73.84       70.20     16.86 o
   3  10   3       36.96       32.64     11.92 o
   4  10   3       53.04       38.41     13.12 o
   5  10   3      354.76      413.30     39.54 o
   6  10   3       77.50       57.80     14.73 o
   7  10   3       66.94       78.81     17.66 o
   8  10   3       68.16       57.78     14.80 o
   9  10   3       48.11       50.54     18.32 o
  10  10   3        7.88        7.38     19.73 o
  11  10   3        1.24       31.68     20.87 o
  -9  11   3        0.36       -5.69     18.79 o
  -8  11   3       12.85       13.22     24.67 o
  -7  11   3        2.07        6.12     11.93 o
  -6  11   3        1.74       24.67     17.64 o
  -5  11   3       11.25        5.41      8.50 o
  -4  11   3      223.46      240.53     36.78 o
  -3  11   3      522.70      518.06     50.88 o
  -2  11   3      153.89      190.13     30.51 o
  -1  11   3       73.29       68.86     20.07 o
   0  11   3      332.27      400.12     51.04 o
   1  11   3       50.88       47.59     16.54 o
   2  11   3      491.90      498.01     43.36 o
   3  11   3        1.98       -2.64      8.96 o
   4  11   3       98.44       79.94     14.65 o
   5  11   3      348.80      380.12     35.63 o
   6  11   3      916.73      892.60     63.69 o
   7  11   3        3.66        5.13      5.64 o
   8  11   3       37.44       52.01     16.95 o
   9  11   3        0.56       -4.61     14.57 o
  10  11   3        0.35        0.41     23.66 o
  -8  12   3        4.63        9.51     11.71 o
  -7  12   3        1.62       36.51     18.89 o
  -6  12   3        0.95       -5.80     12.74 o
  -5  12   3       53.82       38.45     17.06 o
  -4  12   3        9.55       11.10     12.98 o
  -3  12   3       41.65       59.21     21.16 o
  -2  12   3       94.17       84.71     22.21 o
  -1  12   3       47.93       63.41     23.23 o
   0  12   3       59.17       48.24     27.22 o
   1  12   3        7.85       -4.71     15.11 o
   2  12   3      141.84      143.74     24.67 o
   3  12   3       10.23        4.29      9.37 o
   4  12   3      237.28      233.57     30.25 o
   5  12   3        3.06       -3.46      5.60 o
   6  12   3        0.11        2.19     11.83 o
   7  12   3       19.27       27.64     14.25 o
   8  12   3       89.98       90.89     22.03 o
   9  12   3        0.27       -6.94      7.75 o
  -7  13   3        5.25        3.72     10.20 o
  -6  13   3       85.91       76.34     21.11 o
  -5  13   3       49.49       48.67     19.86 o
  -4  13   3       23.12       16.51     10.38 o
  -3  13   3       47.28       50.56     16.55 o
  -2  13   3        3.86       11.72     14.49 o
  -1  13   3       93.66       79.98     20.99 o
   0  13   3        0.28        5.02     18.67 o
   1  13   3      276.90      285.73     47.46 o
   2  13   3        4.17        7.69      7.41 o
   3  13   3      353.56      353.91     43.25 o
   4  13   3        3.95        4.70     10.93 o
   5  13   3       34.83       29.02     15.41 o
   6  13   3       36.76       36.88     14.30 o
   7  13   3       27.40       46.77     14.38 o
   8  13   3       10.72        2.01     16.39 o
  -6  14   3       14.21        3.96     14.81 o
  -5  14   3       23.47       19.44     15.28 o
  -4  14   3       10.39       10.00     26.61 o
  -3  14   3       21.79       14.35     21.44 o
  -2  14   3       93.14      111.50     28.54 o
  -1  14   3       80.95      103.14     25.28 o
   0  14   3       60.81       70.81     22.75 o
   1  14   3       34.43       35.42     10.42 o
   2  14   3       98.85      105.43     39.18 o
   3  14   3       15.22        5.77     10.36 o
   4  14   3        2.47       14.69      7.00 o
   5  14   3       24.02       28.32     11.02 o
   6  14   3       11.86       14.83      9.95 o
   7  14   3        0.27       -7.26     11.95 o
  -5  15   3        3.27       22.78     11.62 o
  -4  15   3        4.80       -1.67     17.93 o
  -3  15   3       28.24       58.87     25.11 o
  -2  15   3        0.82       -2.99     19.98 o
  -1  15   3        0.56        2.76     14.36 o
   0  15   3        0.81       -2.42     11.08 o
   1  15   3        1.83      -34.02     23.93 o
   2  15   3        1.65      -29.72     19.81 o
   3  15   3       18.10        5.81     17.91 o
   4  15   3       20.08       36.91     22.90 o
   5  15   3       31.00       31.70     20.39 o
  -2  16   3        1.70       10.57     27.40 o
  -1  16   3        2.34        6.86     13.56 o
   0  16   3       17.59       21.76     15.33 o
   1  16   3        0.38      -10.89      8.76 o
   2  16   3        2.99      -25.61     21.42 o
   3  16   3        9.67       32.43     20.66 o
  -1 -14   4       14.26       27.74      9.88 o
   0 -14   4        7.59        5.06     12.03 o
   1 -14   4       46.00       52.11     10.80 o
   2 -14   4        0.13       20.02     14.31 o
   3 -14   4      172.80      208.00     39.04 o
   4 -14   4        3.58        2.52     10.06 o
   5 -14   4      114.35      146.10     30.31 o
  -3 -13   4        2.71       19.79     17.55 o
  -2 -13   4        2.84       40.38     19.00 o
  -1 -13   4        0.02        5.39      9.86 o
   0 -13   4       93.42       86.57     20.98 o
   1 -13   4        8.22       10.30      9.52 o
   2 -13   4       52.66       64.35     20.43 o
   3 -13   4        1.22        2.52      9.86 o
   4 -13   4       26.93       24.54      7.93 o
   5 -13   4       52.66       60.53     17.12 o
   6 -13   4       15.25       14.79     11.86 o
   7 -13   4       21.73       12.76     10.48 o
  -5 -12   4        7.54        5.52      8.56 o
  -4 -12   4        0.15       -7.44      6.60 o
  -3 -12   4        1.01       16.90     15.24 o
  -2 -12   4        5.77       34.93     17.64 o
  -1 -12   4      154.91      166.51     28.84 o
   0 -12   4        2.19        1.30      8.69 o
   1 -12   4       10.93       15.53     10.10 o
   2 -12   4       81.08       87.31     23.81 o
   3 -12   4       35.80       61.91     21.18 o
   4 -12   4      170.98      162.87     30.44 o
   5 -12   4       13.06       24.75     10.37 o
   6 -12   4      134.84      168.36     33.17 o
   7 -12   4        8.97        9.10      5.72 o
   8 -12   4      101.07      101.20     21.42 o
   9 -12   4        0.38       27.94     36.67 o
  -6 -11   4        0.31       -8.37     16.73 o
  -5 -11   4        0.84       -0.84     10.09 o
  -4 -11   4        8.29        2.94      6.40 o
  -3 -11   4        6.42       -0.38      5.93 o
  -2 -11   4       54.88       49.27     12.49 o
  -1 -11   4       41.78       58.08     18.86 o
   0 -11   4       53.77       73.66     19.57 o
   1 -11   4      240.78      225.93     34.26 o
   2 -11   4        4.65        5.96      7.91 o
   3 -11   4      267.88      296.95     39.60 o
   4 -11   4        9.19        3.58      9.77 o
   5 -11   4       59.38       70.78     18.66 o
   6 -11   4       25.15       29.49      9.40 o
   7 -11   4      105.30      134.65     27.72 o
   8 -11   4       15.47       -6.35     16.93 o
   9 -11   4       50.60       46.53     16.06 o
  10 -11   4       13.24       17.11     24.61 o
  -7 -10   4        0.61      -20.60     23.63 o
  -6 -10   4        3.08       42.56     21.10 o
  -5 -10   4        2.95       -2.04      8.22 o
  -4 -10   4       43.33       35.40      8.35 o
  -3 -10   4        6.49        1.81      5.39 o
  -2 -10   4      163.82      205.91     25.49 o
  -1 -10   4        0.99       12.16     14.14 o
   0 -10   4       74.13       64.75     16.89 o
   1 -10   4        4.81       11.01      5.19 o
   2 -10   4      414.80      449.36     45.43 o
   3 -10   4        4.06       -1.29     11.03 o
   4 -10   4      169.94      170.19     28.55 o
   5 -10   4      245.53      228.62     33.28 o
   6 -10   4        3.44       -7.45     11.59 o
   7 -10   4       16.62       19.63     11.91 o
   8 -10   4       38.30       24.56     15.71 o
   9 -10   4       44.58       33.42     12.46 o
  10 -10   4        0.03        5.53      6.09 o
  11 -10   4       34.05       13.99     25.10 o
  -8  -9   4        0.15       12.21     12.04 o
  -7  -9   4        4.92        8.79     18.42 o
  -6  -9   4        0.93       18.63     10.61 o
  -5  -9   4        4.55        5.91     12.51 o
  -4  -9   4       14.20       -3.16      6.66 o
  -3  -9   4        1.98       -7.41      8.90 o
  -2  -9   4       12.20        4.03     10.21 o
  -1  -9   4       11.03       12.00      9.38 o
   0  -9   4       39.19       22.80     13.85 o
   1  -9   4       79.43       60.17     13.34 o
   2  -9   4      647.82      701.01     54.45 o
   3  -9   4      338.88      387.50     40.75 o
   4  -9   4     1267.13     1301.67     76.79 o
   5  -9   4       64.86       65.10     14.89 o
   6  -9   4      336.77      321.35     38.24 o
   7  -9   4      206.68      222.40     33.64 o
   8  -9   4      481.12      521.33     51.73 o
   9  -9   4       37.14       60.69     17.37 o
  10  -9   4       35.28       50.96     22.49 o
  11  -9   4       18.73       24.73     11.90 o
  -8  -8   4        9.25        0.00     15.20 o
  -7  -8   4        0.64      -16.56     18.12 o
  -6  -8   4       13.38       10.16      6.44 o
  -5  -8   4      118.52      132.86     16.91 o
  -4  -8   4       59.88       49.11      8.52 o
  -3  -8   4      108.64       90.14     11.70 o
  -2  -8   4     1021.62     1055.88     45.91 o
  -1  -8   4       93.81       72.84     16.33 o
   0  -8   4      814.64      809.67     55.89 o
   1  -8   4      421.12      406.70     38.97 o
   2  -8   4       63.34       84.17     17.32 o
   3  -8   4     1284.57     1163.85     42.10 o
   4  -8   4        1.81       12.09      5.87 o
   5  -8   4     1689.09     1726.60     84.32 o
   6  -8   4      495.68      531.50     47.59 o
   7  -8   4       34.79       18.81      9.34 o
   8  -8   4       14.37        6.20     15.43 o
   9  -8   4       20.14       15.89      8.54 o
  10  -8   4        2.88       17.48      5.14 o
  11  -8   4       18.45       30.68     17.76 o
  12  -8   4        2.29       -7.71     11.65 o
  -9  -7   4        3.38        8.09     16.12 o
  -8  -7   4        2.01        1.92      5.95 o
  -7  -7   4       66.61       51.62     21.55 o
  -6  -7   4        8.76        8.84      5.16 o
  -5  -7   4       35.44       17.91      4.30 o
  -4  -7   4        4.98        0.07      5.85 o
  -3  -7   4        1.27       -7.42     10.93 o
  -2  -7   4       57.05       55.24      9.68 o
  -1  -7   4       62.43       47.62      6.78 o
   0  -7   4      540.73      552.38     37.75 o
   1  -7   4        4.87        1.90      8.49 o
   2  -7   4        3.01       13.07      6.13 o
   3  -7   4      923.85      912.25     33.83 o
   4  -7   4        8.72       -1.32      9.55 o
   5  -7   4      256.28      236.82     24.54 o
   6  -7   4       50.20       38.45     11.42 o
   7  -7   4       27.48       25.54     14.77 o
   8  -7   4      253.06      260.34     32.08 o
   9  -7   4      172.90      184.42     28.95 o
  10  -7   4       89.05      103.34     32.39 o
  11  -7   4        0.19        1.68     10.51 o
  12  -7   4       13.49       -7.50     13.63 o
  13  -7   4        1.43       23.43     20.43 o
  -9  -6   4        1.41       11.11     11.19 o
  -8  -6   4        8.46       17.68     11.25 o
  -7  -6   4        6.72        8.36      8.59 o
  -6  -6   4        0.06        9.64      6.09 o
  -5  -6   4      349.48      377.33     27.39 o
  -4  -6   4        4.48        2.87      5.46 o
  -3  -6   4       71.36       56.72     10.28 o
  -2  -6   4        3.40        2.41      6.54 o
  -1  -6   4      219.51      256.60     16.92 o
   0  -6   4      376.35      473.84     32.73 o
   1  -6   4      319.59      341.63     27.44 o
   2  -6   4     4443.80     4431.18    100.21 o
   3  -6   4      154.26      177.93     14.48 o
   4  -6   4     2873.43     2676.76     79.98 o
   5  -6   4       19.71       24.87      9.35 o
   6  -6   4      658.04      595.38     38.07 o
   7  -6   4        2.89       16.47     13.38 o
   8  -6   4        7.48        9.32     11.71 o
   9  -6   4        1.00       -0.53      7.95 o
  10  -6   4        2.33       -2.96      9.22 o
  11  -6   4        1.59       18.11     13.85 o
  12  -6   4       19.57       12.15      6.08 o
  13  -6   4       11.07       18.57     11.18 o
 -10  -5   4        0.13        4.89     10.06 o
  -9  -5   4        3.39        6.98     10.63 o
  -8  -5   4        4.24        3.36      5.53 o
  -7  -5   4       32.49       39.27      4.82 o
  -6  -5   4       24.54       28.93      6.29 o
  -5  -5   4        7.45       13.70      4.19 o
  -4  -5   4      168.03      178.43     15.24 o
  -3  -5   4      373.85      384.41     23.40 o
  -2  -5   4      584.49      617.19     30.38 o
  -1  -5   4      399.23      435.45     21.92 o
   0  -5   4     2296.11     2420.84     68.83 o
   1  -5   4      372.21      321.46     24.40 o
   2  -5   4      939.90      876.41     41.53 o
   3  -5   4     3815.20     3675.59     64.06 o
   4  -5   4      468.08      491.05     25.96 o
   5  -5   4     4079.64     3938.42     93.35 o
   6  -5   4        1.88       11.50      9.71 o
   7  -5   4     1716.44     1667.88     62.62 o
   8  -5   4       18.50        4.38      6.36 o
   9  -5   4      153.87      168.45     17.35 o
  10  -5   4        9.86       19.76      2.61 o
  11  -5   4       14.65       19.24      9.66 o
  12  -5   4       46.47       83.16     23.25 o
  13  -5   4       20.88       16.14     10.00 o
 -10  -4   4        1.49       -6.63      9.52 o
  -9  -4   4        0.02       10.28      9.34 o
  -8  -4   4        4.29        3.67      8.37 o
  -7  -4   4        3.59        3.58      5.95 o
  -6  -4   4       72.60       53.03      8.49 o
  -5  -4   4      158.95      160.26     15.13 o
  -4  -4   4      616.31      631.68     26.39 o
  -3  -4   4      324.82      284.80     17.87 o
  -2  -4   4      448.90      435.26     22.34 o
  -1  -4   4      225.94      211.98     15.39 o
   0  -4   4      745.91      820.87     35.72 o
   1  -4   4      409.46      388.29     21.79 o
   2  -4   4     3818.70     3959.10     82.05 o
   3  -4   4     3541.47     3972.25     64.33 o
   4  -4   4      523.66      555.07     24.15 o
   5  -4   4      320.97      355.36     20.25 o
   6  -4   4        6.86        1.03      4.18 o
   7  -4   4       13.04       15.59      6.13 o
   8  -4   4       27.05       21.10      5.44 o
   9  -4   4       44.24       30.56      6.65 o
  10  -4   4       26.31       22.22     13.25 o
  11  -4   4        0.68        1.68     11.84 o
  12  -4   4        0.53        9.31     14.00 o
  13  -4   4        1.37        0.84      6.32 o
  14  -4   4        9.38       31.75     18.25 o
 -11  -3   4        0.01       -8.23      5.48 o
 -10  -3   4        2.53        5.17      6.64 o
  -9  -3   4        0.14      -10.94      8.39 o
  -8  -3   4       16.77        4.64      5.28 o
  -7  -3   4       10.38       17.17     12.75 o
  -6  -3   4        6.12        1.70      7.65 o
  -5  -3   4        7.71        5.20      4.01 o
  -4  -3   4        3.61        3.80      2.62 o
  -3  -3   4      702.31      751.07     30.55 o
  -2  -3   4      867.63      919.32     30.02 o
  -1  -3   4       45.58       54.06      8.25 o
   0  -3   4      475.76      458.90     15.05 o
   1  -3   4     2410.59     2587.53     51.58 o
   2  -3   4      821.40      867.15     23.56 o
   3  -3   4      166.94      159.14     10.20 o
   4  -3   4      883.95      744.86     26.00 o
   5  -3   4      255.97      312.08     19.84 o
   6  -3   4     4725.73     4798.64     81.05 o
   7  -3   4     1032.77     1089.70     33.60 o
   8  -3   4      367.89      356.14     18.39 o
   9  -3   4      132.85      148.43     15.98 o
  10  -3   4        7.62        6.56      8.30 o
  11  -3   4      140.46      159.80     27.14 o
  12  -3   4       53.69       73.68     19.46 o
  13  -3   4        1.80        1.11      8.60 o
  14  -3   4        0.02       18.68     13.89 o
 -11  -2   4        0.14       15.22     11.79 o
 -10  -2   4       21.98       14.36      3.35 o
  -9  -2   4        9.50      -14.63      9.79 o
  -8  -2   4       15.19        9.15     10.03 o
  -7  -2   4       44.37       30.00     22.73 o
  -6  -2   4        1.69       -1.75      3.62 o
  -5  -2   4      209.45      158.97      9.72 o
  -4  -2   4     1526.31     1631.73     36.53 o
  -3  -2   4      478.87      522.28     19.81 o
  -2  -2   4       48.95       46.56      5.32 o
  -1  -2   4     3509.04     3575.38     65.26 o
   0  -2   4      799.46      841.06     18.85 o
   1  -2   4    10145.80    10150.07    142.57 o
   2  -2   4      306.39      295.57     10.72 o
   3  -2   4     3315.66     3204.18     41.34 o
   4  -2   4      415.94      443.30     16.75 o
   5  -2   4     2667.95     2487.06     37.55 o
   6  -2   4     1050.75     1127.67     27.20 o
   7  -2   4     3698.19     3800.92     59.23 o
   8  -2   4       29.09       35.66      6.34 o
   9  -2   4      800.63      836.38     30.22 o
  10  -2   4        0.24       -8.15     10.74 o
  11  -2   4       57.19       72.31     18.42 o
  12  -2   4       13.86        5.28     12.49 o
  13  -2   4        7.71       13.20     12.77 o
  14  -2   4        1.92      -11.71     14.71 o
 -11  -1   4        0.00       -0.14     13.45 o
 -10  -1   4        0.10        4.18     13.80 o
  -9  -1   4        0.05       -6.30      9.45 o
  -8  -1   4        0.62       -1.63      5.49 o
  -7  -1   4        0.78       28.82     17.56 o
  -6  -1   4        1.66       12.93      7.93 o
  -5  -1   4       57.05       73.56      9.15 o
  -4  -1   4        2.99        6.65      3.33 o
  -3  -1   4     1175.51     1198.19     34.41 o
  -2  -1   4      374.86      398.01     15.26 o
  -1  -1   4     1812.83     1885.54     26.75 o
   0  -1   4      200.62      172.10      7.27 o
   1  -1   4     1342.39     1316.87     20.08 o
   2  -1   4      769.06      808.31     16.90 o
   3  -1   4     2829.12     2694.73     31.25 o
   4  -1   4       49.36       50.14      5.25 o
   5  -1   4     2235.88     2379.48     55.32 o
   6  -1   4      586.67      576.16     19.94 o
   7  -1   4        4.36        5.90      3.83 o
   8  -1   4       60.39       58.38      6.13 o
   9  -1   4       11.70       16.97      3.81 o
  10  -1   4       92.55       94.59     12.70 o
  11  -1   4      145.85      166.81     25.50 o
  12  -1   4       48.92       59.94     19.15 o
  13  -1   4        1.63        5.38     12.79 o
  14  -1   4        3.71       -2.89     23.53 o
 -11   0   4        0.61        3.81      7.82 o
 -10   0   4       20.42       14.30      9.80 o
  -9   0   4        1.06       -3.59      6.64 o
  -8   0   4       28.10       27.26      6.76 o
  -7   0   4        4.42        0.16      3.01 o
  -6   0   4       16.96       17.24      6.77 o
  -5   0   4       22.13       15.49      4.40 o
  -4   0   4     1759.32     1853.91     43.06 o
  -3   0   4      435.10      432.87     18.97 o
  -2   0   4      653.29      644.72     21.05 o
  -1   0   4       32.64       25.87      2.91 o
   0   0   4     2088.05     2156.67     26.38 o
   1   0   4      153.70      128.76      5.46 o
   2   0   4     7201.83     6709.19     53.03 o
   3   0   4       11.06       14.33      2.78 o
   4   0   4      800.73      676.45     17.65 o
   5   0   4       27.99       27.23      4.81 o
   6   0   4       52.51       98.78      9.26 o
   7   0   4      138.88      152.95     13.91 o
   8   0   4      781.01      699.76     29.08 o
   9   0   4      149.55      162.33     16.16 o
  10   0   4      428.38      435.19     25.13 o
  11   0   4       71.58       72.55     17.08 o
  12   0   4        2.05       -0.78     13.34 o
  13   0   4        4.97        5.55     13.12 o
  14   0   4        4.09       16.82     15.81 o
 -11   1   4        1.09        9.24      9.13 o
 -10   1   4        0.10       -4.50     11.53 o
  -9   1   4        0.02        3.16      7.47 o
  -8   1   4       57.31       45.37     12.61 o
  -7   1   4        4.87        9.60     10.34 o
  -6   1   4        2.83        5.05      4.74 o
  -5   1   4       77.73      119.41     11.14 o
  -4   1   4      742.69      665.19     24.97 o
  -3   1   4     2172.04     2045.61     40.37 o
  -2   1   4      561.14      555.06     18.45 o
  -1   1   4     4100.04     4015.56     46.18 o
   0   1   4     4926.33     4598.59     53.39 o
   1   1   4     6294.91     6309.94     57.38 o
   2   1   4     2958.05     2899.72     37.67 o
   3   1   4    18193.10    18236.34    203.04 o
   4   1   4      369.83      372.05     14.07 o
   5   1   4     7956.83     7760.57     86.27 o
   6   1   4      186.59      251.11     14.79 o
   7   1   4      299.31      271.32     15.07 o
   8   1   4       58.01       37.16      5.72 o
   9   1   4      164.94      168.71     17.74 o
  10   1   4      115.47      120.58     13.78 o
  11   1   4       39.09       53.13     17.84 o
  12   1   4       14.13        9.51      6.55 o
  13   1   4       24.70       30.83     12.12 o
  14   1   4        0.02       -9.89     15.92 o
 -11   2   4        1.46       24.28     24.72 o
 -10   2   4       30.75       50.22     18.54 o
  -9   2   4       38.82       28.42     12.40 o
  -8   2   4       44.84       28.03      8.22 o
  -7   2   4      192.05      191.21     16.65 o
  -6   2   4      227.29      202.03     17.15 o
  -5   2   4      812.24      870.41     35.98 o
  -4   2   4      251.95      261.28     16.09 o
  -3   2   4     5609.44     5381.97     83.68 o
  -2   2   4     2760.80     2676.05     45.59 o
  -1   2   4      205.72      196.75     11.35 o
   0   2   4     1795.27     1867.84     51.40 o
   1   2   4     1990.62     1841.08     26.44 o
   2   2   4      190.52      176.83      9.20 o
   3   2   4     2275.77     2372.85     34.26 o
   4   2   4      112.02      116.07      7.93 o
   5   2   4      916.40      937.85     23.20 o
   6   2   4        4.52       12.80      5.91 o
   7   2   4       48.19       48.29      7.70 o
   8   2   4       11.94       16.76     10.20 o
   9   2   4        7.52        4.21      4.53 o
  10   2   4        5.30        5.77      4.10 o
  11   2   4       29.93       36.41     13.89 o
  12   2   4        7.55        2.50      6.13 o
  13   2   4       17.48       19.15     10.17 o
  14   2   4        2.83       16.44     13.13 o
 -11   3   4        0.01        8.07     14.94 o
 -10   3   4        3.30       24.27     14.57 o
  -9   3   4       12.91       25.48     13.19 o
  -8   3   4       49.75       52.88     12.38 o
  -7   3   4       25.73       22.27      8.28 o
  -6   3   4       20.50       19.16      4.04 o
  -5   3   4        1.07        2.68      4.21 o
  -4   3   4      102.81       66.32      7.92 o
  -3   3   4       32.41       33.96      5.78 o
  -2   3   4      532.52      461.68     24.36 o
  -1   3   4       66.49       55.38      5.50 o
   0   3   4      750.62      741.45     21.10 o
   1   3   4       10.50        8.82      6.35 o
   2   3   4      459.29      438.02     15.11 o
   3   3   4      281.79      293.09     11.97 o
   4   3   4      477.62      475.24     14.87 o
   5   3   4       61.87       34.12      5.59 o
   6   3   4      419.15      437.44     16.98 o
   7   3   4      735.13      786.25     30.29 o
   8   3   4      479.16      521.92     22.07 o
   9   3   4       35.53       48.08     10.19 o
  10   3   4        1.17       -1.12      6.55 o
  11   3   4       42.38       44.41     15.87 o
  12   3   4       22.26       18.00      7.89 o
  13   3   4        0.06        1.28      6.85 o
  14   3   4        5.42        2.65      7.49 o
 -11   4   4        0.23       -3.48     11.21 o
 -10   4   4       11.27       39.93     15.72 o
  -9   4   4        0.93       19.30     11.03 o
  -8   4   4       27.31       20.13     11.09 o
  -7   4   4       56.32       78.51     10.22 o
  -6   4   4      454.28      476.95     25.32 o
  -5   4   4      134.46      130.09     14.23 o
  -4   4   4      746.93      805.10     31.77 o
  -3   4   4       23.60       15.16      4.60 o
  -2   4   4      884.57      973.11     33.98 o
  -1   4   4     6719.46     6844.91     92.73 o
   0   4   4      477.10      427.05     17.47 o
   1   4   4     6199.78     6298.21     58.78 o
   2   4   4      216.01      236.08     11.80 o
   3   4   4     1515.45     1384.86     28.89 o
   4   4   4     2462.85     2706.96     52.86 o
   5   4   4     2934.54     2901.30     57.01 o
   6   4   4        9.13       20.11      3.86 o
   7   4   4     1364.86     1435.99     53.63 o
   8   4   4        1.27        8.71      9.95 o
   9   4   4       99.86      130.32     17.87 o
  10   4   4       22.04       -0.50      6.42 o
  11   4   4        0.85       -0.80      5.51 o
  12   4   4       27.27       11.35     12.59 o
  13   4   4        3.74        4.38     11.09 o
  14   4   4        4.81       -7.10     11.36 o
 -11   5   4        0.27       -3.93     11.89 o
 -10   5   4        2.44        0.16     13.50 o
  -9   5   4       21.98       35.35     12.76 o
  -8   5   4       31.23       54.38     15.03 o
  -7   5   4      127.45      161.42     18.22 o
  -6   5   4        3.12       19.07     13.60 o
  -5   5   4      125.90      121.14     23.94 o
  -4   5   4       61.99       41.26     10.64 o
  -3   5   4      484.48      581.95     29.80 o
  -2   5   4       76.46       86.14      9.60 o
  -1   5   4     2529.19     2452.72     61.34 o
   0   5   4       15.61       16.96      5.29 o
   1   5   4    10214.14    10203.46    103.45 o
   2   5   4      338.64      284.09     16.27 o
   3   5   4     2855.58     2788.30     45.89 o
   4   5   4       91.17       68.03     10.11 o
   5   5   4     2108.02     2318.04     55.34 o
   6   5   4      979.41      969.90     42.13 o
   7   5   4      153.99      140.40     13.14 o
   8   5   4      496.73      532.42     29.77 o
   9   5   4       13.75        7.58      9.30 o
  10   5   4      110.30      129.24     19.50 o
  11   5   4       76.19       61.81     16.13 o
  12   5   4        0.63        3.38     11.60 o
  13   5   4       56.02       61.58     18.30 o
 -11   6   4        0.11        1.44     10.71 o
 -10   6   4        0.01        1.63     10.98 o
  -9   6   4        0.96       14.09     12.83 o
  -8   6   4        0.04        7.54      7.93 o
  -7   6   4        4.64        7.15      9.87 o
  -6   6   4       29.76       36.20     15.36 o
  -5   6   4        7.57       20.64      8.51 o
  -4   6   4       31.12       25.76     10.39 o
  -3   6   4        0.09        7.34      3.75 o
  -2   6   4      237.48      261.13     24.11 o
  -1   6   4      132.46      163.38     17.14 o
   0   6   4       93.83      124.78     14.87 o
   1   6   4     2322.22     2583.37     55.64 o
   2   6   4       39.33       24.90      8.42 o
   3   6   4      608.02      608.32     28.80 o
   4   6   4        8.08        5.98      5.01 o
   5   6   4        2.45        3.46      5.32 o
   6   6   4      177.54      201.10     23.14 o
   7   6   4        0.42        2.06      4.58 o
   8   6   4      206.80      271.47     32.23 o
   9   6   4       59.74       61.66     10.32 o
  10   6   4      111.30      160.69     27.33 o
  11   6   4        7.09        0.37      3.84 o
  12   6   4       26.41       15.77      6.11 o
  13   6   4        2.04       -1.95     10.40 o
 -10   7   4       25.95       31.04     12.54 o
  -9   7   4        0.14       -4.80      9.78 o
  -8   7   4       54.44       54.82     20.57 o
  -7   7   4        1.74       16.79     10.84 o
  -6   7   4      106.55      112.99     17.26 o
  -5   7   4      130.06      144.74     19.77 o
  -4   7   4        8.55       18.06     11.65 o
  -3   7   4      328.96      310.23     25.45 o
  -2   7   4      273.72      237.97     24.14 o
  -1   7   4     3850.87     3971.58     84.50 o
   0   7   4     1968.26     1798.82     48.63 o
   1   7   4     4610.90     4413.80    104.92 o
   2   7   4       91.13       65.47      6.07 o
   3   7   4     2824.75     2789.81     56.88 o
   4   7   4       51.65       40.22      6.00 o
   5   7   4     1602.73     1699.80     69.79 o
   6   7   4        0.98       12.41      7.51 o
   7   7   4     1015.05     1073.84     59.51 o
   8   7   4       52.41       72.99     13.68 o
   9   7   4      185.00      270.70     50.19 o
  10   7   4        4.62        1.23      8.03 o
  11   7   4       10.34        9.14     40.44 o
  12   7   4        0.63       -3.64     24.62 o
  13   7   4       14.60       41.45     23.05 o
 -10   8   4        2.65       11.66      9.45 o
  -9   8   4        5.94       22.06     16.24 o
  -8   8   4        8.03        1.58     15.22 o
  -7   8   4      188.15      196.36     26.01 o
  -6   8   4       17.38       72.26     17.99 o
  -5   8   4       78.25      104.33     18.75 o
  -4   8   4      248.07      247.16     25.61 o
  -3   8   4      703.27      724.12     40.83 o
  -2   8   4      235.92      262.62     25.73 o
  -1   8   4     1521.28     1501.14     50.77 o
   0   8   4      612.50      615.14     50.87 o
   1   8   4      444.98      387.73     28.50 o
   2   8   4     1745.15     1528.08     68.48 o
   3   8   4       58.72       53.57      7.74 o
   4   8   4      101.15      110.38     14.47 o
   5   8   4      209.32      165.21     23.84 o
   6   8   4      209.78      244.85     28.89 o
   7   8   4       77.34      115.94     21.19 o
   8   8   4       93.68      121.14     22.55 o
   9   8   4        1.08       -8.27      6.22 o
  10   8   4        5.46       15.20      9.30 o
  11   8   4       16.12       26.65     10.34 o
  12   8   4        2.35       19.36     14.81 o
 -10   9   4        0.75        7.24     15.98 o
  -9   9   4        4.05        8.46     18.46 o
  -8   9   4        3.73       12.79     17.13 o
  -7   9   4        0.02        1.79      7.94 o
  -6   9   4       13.89        9.88      9.93 o
  -5   9   4        1.49        8.22     11.09 o
  -4   9   4        0.87       -3.01      8.77 o
  -3   9   4      360.97      328.97     35.27 o
  -2   9   4      118.82      122.87     27.42 o
  -1   9   4      102.98       63.37     21.49 o
   0   9   4      422.48      372.01     38.38 o
   1   9   4      113.51      142.80     23.29 o
   2   9   4        0.61       -0.58      5.97 o
   3   9   4        3.09        5.65      5.92 o
   4   9   4       38.16       30.32      5.75 o
   5   9   4       91.32       65.86     11.65 o
   6   9   4       33.99       22.29      8.49 o
   7   9   4       51.88       34.97      8.08 o
   8   9   4       73.55      113.07     21.80 o
   9   9   4       97.59      116.23     30.73 o
  10   9   4        1.23       26.25     15.00 o
  11   9   4        0.16       37.23     23.29 o
  12   9   4        1.14       16.90     21.19 o
  -9  10   4        0.04       -2.96     15.78 o
  -8  10   4        1.20        7.56     23.12 o
  -7  10   4       22.09       31.73     14.21 o
  -6  10   4       84.85       91.04     22.63 o
  -5  10   4      249.41      219.75     32.76 o
  -4  10   4      143.97      155.97     24.13 o
  -3  10   4      403.76      375.78     37.08 o
  -2  10   4       57.55       39.87     27.51 o
  -1  10   4      446.79      488.45     43.80 o
   0  10   4      151.26      156.30     61.67 o
   1  10   4      163.50      159.07     24.01 o
   2  10   4      600.50      621.30     47.91 o
   3  10   4     2263.31     2236.45     90.84 o
   4  10   4      360.04      332.51     30.37 o
   5  10   4      172.40      183.64     25.04 o
   6  10   4        0.28       -6.47      5.95 o
   7  10   4       19.28       38.62     11.86 o
   8  10   4        0.29        3.06      7.25 o
   9  10   4        1.96        0.57      6.81 o
  10  10   4       11.00       32.31     19.98 o
  11  10   4        9.46        1.70     24.94 o
  -9  11   4        0.99       -1.04     22.87 o
  -8  11   4        5.94      -20.93     47.59 o
  -7  11   4       63.16       69.64     22.67 o
  -6  11   4       14.53       -2.16     18.31 o
  -5  11   4      488.36      490.39     52.38 o
  -4  11   4        1.81       -2.56      7.75 o
  -3  11   4      598.94      614.44     47.44 o
  -2  11   4       91.41      154.90     71.60 o
  -1  11   4      608.54      641.17     67.46 o
   0  11   4      636.09      668.63     65.98 o
   1  11   4      612.06      631.21     51.04 o
   2  11   4      936.17      962.99     62.71 o
   3  11   4      357.23      355.67     37.65 o
   4  11   4      680.13      687.91     53.35 o
   5  11   4      191.05      185.90     24.04 o
   6  11   4       11.87       -4.47      8.24 o
   7  11   4       83.56       66.01     16.22 o
   8  11   4        0.57       -0.88      9.16 o
   9  11   4        7.27        8.90      7.30 o
  10  11   4        1.46       -2.45     18.34 o
  -8  12   4       20.35        5.43     34.16 o
  -7  12   4       12.99       16.04     10.13 o
  -6  12   4        4.04        1.02      7.09 o
  -5  12   4       22.01       49.28     24.52 o
  -4  12   4       86.27       75.15     19.42 o
  -3  12   4       13.88        9.02      7.55 o
  -2  12   4      118.05      149.63     28.67 o
  -1  12   4        5.53       26.48     17.13 o
   0  12   4        0.87        2.10     46.31 o
   1  12   4       55.33       95.01     28.52 o
   2  12   4       16.99        8.60      7.43 o
   3  12   4       64.83       54.94     14.50 o
   4  12   4      782.88      685.47     57.84 o
   5  12   4       20.75       17.31     15.04 o
   6  12   4      102.17      111.89     19.64 o
   7  12   4        3.02        9.75      7.99 o
   8  12   4        3.65       -6.14      9.16 o
   9  12   4        0.16       -6.91     10.67 o
  10  12   4        0.23       -5.52     13.11 o
  -7  13   4        1.31       30.59     19.18 o
  -6  13   4       14.44       25.58     14.27 o
  -5  13   4       16.61       16.31     11.29 o
  -4  13   4        1.21        2.51      8.57 o
  -3  13   4       11.48       12.48      8.61 o
  -2  13   4        7.20       18.22      7.69 o
  -1  13   4       34.48       50.59     43.79 o
   0  13   4       33.91       27.17     25.07 o
   1  13   4      147.55      152.58     31.97 o
   2  13   4       30.44       29.38     15.58 o
   3  13   4        2.35        0.36     11.03 o
   4  13   4        8.66        5.94      6.04 o
   5  13   4       25.51       18.85      5.52 o
   6  13   4       31.75       21.21     12.74 o
   7  13   4        0.20        9.50      4.56 o
   8  13   4        1.63        3.37      8.37 o
   9  13   4        8.81       15.48     12.10 o
  -6  14   4        0.35       -8.56     15.03 o
  -5  14   4        8.63       -9.64      7.34 o
  -4  14   4        8.93        4.93     10.42 o
  -3  14   4        0.84       -5.68      9.42 o
  -2  14   4        1.10       13.91     16.58 o
  -1  14   4        7.93        3.54      5.04 o
   0  14   4       28.13        2.28     17.81 o
   1  14   4        0.52       10.71     18.40 o
   2  14   4       45.63       36.19     25.59 o
   3  14   4        9.80        6.10     12.75 o
   4  14   4       92.71       73.18     26.94 o
   5  14   4       11.38      -11.04      7.36 o
   6  14   4        1.28       -2.37      4.75 o
   7  14   4        0.54       -5.14     15.25 o
  -4  15   4        1.28       11.99     25.34 o
  -3  15   4        0.10        1.77     23.71 o
  -2  15   4       26.05       14.51     11.66 o
  -1  15   4        8.82       12.53     12.94 o
   0  15   4       36.29       43.23     24.16 o
   1  15   4        5.50      -12.92     11.14 o
   2  15   4       37.01       10.77     10.81 o
   3  15   4        3.97        2.28     14.44 o
   4  15   4        6.82       14.72     11.65 o
   5  15   4        4.94        2.98     12.69 o
   6  15   4       11.48       10.15     11.86 o
  -2  16   4        0.00        3.39     13.24 o
  -1  16   4       30.52       40.35     18.24 o
   0  16   4       12.36       12.26     13.06 o
   1  16   4        8.52       11.08     10.48 o
   2  16   4        1.41      -47.55     31.70 o
   3  16   4        0.54      -28.10     66.70 o
   1 -14   5       51.88       61.77     22.52 o
   2 -14   5       59.09       77.56     22.52 o
   3 -14   5        8.43        7.37     14.26 o
   4 -14   5       23.03       13.07     20.92 o
  -2 -13   5       32.79        8.22     36.30 o
  -1 -13   5       41.51       24.75     15.39 o
   0 -13   5       21.69       22.44     17.56 o
   1 -13   5       16.02        2.23      5.15 o
   2 -13   5       72.02       74.76     19.59 o
   3 -13   5       32.25       34.16     15.33 o
   4 -13   5      109.79      124.65     30.41 o
   5 -13   5       16.23       19.96      8.14 o
   6 -13   5       37.64       27.97     15.01 o
   7 -13   5       24.10       26.25     13.28 o
  -4 -12   5       17.66       19.03      6.74 o
  -3 -12   5       25.93       43.42     23.95 o
  -2 -12   5        1.99       37.67     22.48 o
  -1 -12   5       58.41       47.20     19.38 o
   0 -12   5        8.29       15.83     13.85 o
   1 -12   5      215.85      269.46     40.53 o
   2 -12   5       78.37       71.25     19.12 o
   3 -12   5       93.94      101.92     25.14 o
   4 -12   5      143.43      146.95     30.28 o
   5 -12   5       56.01       54.41     17.44 o
   6 -12   5      183.11      227.50     38.90 o
   7 -12   5        1.31        6.70     11.39 o
   8 -12   5       99.97      105.83     29.50 o
  -5 -11   5       10.83        8.75      8.13 o
  -4 -11   5       23.73       16.41     10.34 o
  -3 -11   5       16.10       15.72     10.03 o
  -2 -11   5      161.30      198.61     32.22 o
  -1 -11   5       45.57       20.21     28.14 o
   0 -11   5       16.68        6.35     14.90 o
   1 -11   5      181.85      201.30     33.50 o
   2 -11   5        3.79       -7.15      8.60 o
   3 -11   5      111.48      132.33     26.34 o
   4 -11   5        1.14        8.71     13.55 o
   5 -11   5      218.09      212.01     34.94 o
   6 -11   5        1.90       -5.37     13.74 o
   7 -11   5      161.15      182.64     33.62 o
   8 -11   5        3.60        0.46      6.84 o
   9 -11   5       37.18       41.92     25.15 o
  10 -11   5       15.83       56.18     31.70 o
  -6 -10   5        0.82        0.68      7.86 o
  -5 -10   5       37.17       29.39     12.14 o
  -4 -10   5        0.11        7.87      5.20 o
  -3 -10   5       41.61       65.77     18.18 o
  -2 -10   5        9.36        5.43      9.06 o
  -1 -10   5      156.27      193.61     40.86 o
   0 -10   5       16.79        6.91      9.43 o
   1 -10   5       28.66       29.90     11.21 o
   2 -10   5        8.98        2.05      7.84 o
   3 -10   5        0.00        0.79     11.28 o
   4 -10   5       55.49       60.35     16.68 o
   5 -10   5       22.22        9.84      5.99 o
   6 -10   5        1.72      -12.30      8.20 o
   7 -10   5       20.66       25.99     14.87 o
   8 -10   5       17.25       14.93      9.69 o
   9 -10   5       14.10       29.67     15.36 o
  10 -10   5       11.95        1.08     15.21 o
  11 -10   5        8.07        8.27     12.60 o
  -7  -9   5        8.87      -29.48     19.65 o
  -6  -9   5        3.47       26.08     17.98 o
  -5  -9   5        3.01        1.08     10.86 o
  -4  -9   5       14.60       -1.32      7.48 o
  -3  -9   5       50.97       61.31     10.40 o
  -2  -9   5        1.94       -1.46      2.47 o
  -1  -9   5       18.96       69.53     23.98 o
   0  -9   5      152.27      146.18     39.68 o
   1  -9   5       20.35       33.71     13.11 o
   2  -9   5       96.00       89.28     16.30 o
   3  -9   5       26.42       19.15     13.26 o
   4  -9   5       15.41        0.91      7.69 o
   5  -9   5      744.11      733.91     58.99 o
   6  -9   5      643.50      590.23     54.64 o
   7  -9   5       20.76       16.97      7.43 o
   8  -9   5       42.56       49.97     14.77 o
   9  -9   5        0.87       14.91     10.60 o
  10  -9   5       99.04      103.08     25.05 o
  11  -9   5       28.60       33.43     10.07 o
  -8  -8   5        0.03      -11.12     10.63 o
  -7  -8   5        0.77       11.89     17.91 o
  -6  -8   5        3.65       11.47     12.37 o
  -5  -8   5       38.81       32.67      8.86 o
  -4  -8   5       56.78       51.31      9.77 o
  -3  -8   5      115.81      121.06     18.25 o
  -2  -8   5      208.17      201.31     34.43 o
  -1  -8   5       34.34       62.91     18.14 o
   0  -8   5      236.83      225.54     25.03 o
   1  -8   5        8.65        7.22     10.41 o
   2  -8   5      465.54      496.44     39.36 o
   3  -8   5      160.12      145.78     20.51 o
   4  -8   5      872.08      852.33     35.94 o
   5  -8   5       78.89       89.76     12.56 o
   6  -8   5      491.10      504.48     37.23 o
   7  -8   5      647.72      645.12     44.88 o
   8  -8   5        1.15        0.13      3.81 o
   9  -8   5      114.71      140.58     21.72 o
  10  -8   5       19.10       18.12      9.06 o
  11  -8   5       37.66       31.58     12.89 o
  12  -8   5        0.37        6.18     12.88 o
  -8  -7   5        2.87        8.01      9.77 o
  -7  -7   5       14.43        4.43      9.15 o
  -6  -7   5       11.09       33.49     14.75 o
  -5  -7   5        3.59       -0.81      7.32 o
  -4  -7   5       29.13       23.89      6.94 o
  -3  -7   5      151.39      143.59     13.39 o
  -2  -7   5      460.43      509.57     28.97 o
  -1  -7   5      961.82      934.80     58.45 o
   0  -7   5      104.95      120.74     21.49 o
   1  -7   5       40.00       18.79      7.41 o
   2  -7   5        6.34       -1.80      7.93 o
   3  -7   5        4.03       11.18      8.64 o
   4  -7   5        8.91       10.57      8.37 o
   5  -7   5      459.33      520.75     31.10 o
   6  -7   5      881.24      899.07     43.60 o
   7  -7   5        1.93       13.51     10.00 o
   8  -7   5        4.85       18.08      6.71 o
   9  -7   5       98.09       95.28     16.39 o
  10  -7   5       17.54       27.52     12.01 o
  11  -7   5        1.33        3.50      7.24 o
  12  -7   5        0.71       -1.76     11.34 o
  13  -7   5        2.87        8.13     11.52 o
  -9  -6   5        8.95       -8.66     15.11 o
  -8  -6   5        0.29       21.18     10.14 o
  -7  -6   5       52.46       29.75     14.28 o
  -6  -6   5       46.77       64.51     16.38 o
  -5  -6   5        2.29        7.82      4.79 o
  -4  -6   5       65.23       88.35     10.38 o
  -3  -6   5       74.61      109.30     13.00 o
  -2  -6   5        4.12        5.71      4.86 o
  -1  -6   5      753.66      767.51     45.35 o
   0  -6   5      227.39      243.65     28.28 o
   1  -6   5      816.50      848.29     45.32 o
   2  -6   5      892.70      975.56     48.93 o
   3  -6   5        7.13       10.26      5.76 o
   4  -6   5      717.13      722.29     31.86 o
   5  -6   5       92.62       99.50     12.60 o
   6  -6   5       48.82       63.58     10.43 o
   7  -6   5      262.49      302.02     25.77 o
   8  -6   5      268.51      244.00     22.85 o
   9  -6   5       55.19       59.76     10.26 o
  10  -6   5       57.81       49.55     15.84 o
  11  -6   5       39.29       20.09      7.47 o
  12  -6   5        0.82       28.65     15.16 o
  13  -6   5        4.44       21.79     16.38 o
  -9  -5   5        0.64       17.79      8.35 o
  -8  -5   5       18.12       26.74      9.46 o
  -7  -5   5        3.29       -0.55      5.02 o
  -6  -5   5       47.07       39.34     10.32 o
  -5  -5   5       10.65        5.75      5.26 o
  -4  -5   5      294.69      332.05     21.99 o
  -3  -5   5       74.30       47.68      7.34 o
  -2  -5   5      326.16      339.45     21.45 o
  -1  -5   5      313.11      290.08     18.24 o
   0  -5   5      258.76      235.91     24.99 o
   1  -5   5     2976.64     3000.38     92.07 o
   2  -5   5     1189.01     1348.65     53.81 o
   3  -5   5     1574.09     1369.48     34.96 o
   4  -5   5      213.81      227.48     17.40 o
   5  -5   5     1511.32     1521.36     49.52 o
   6  -5   5      546.60      581.59     32.56 o
   7  -5   5      968.50      999.61     43.99 o
   8  -5   5      374.41      331.84     25.80 o
   9  -5   5      592.30      583.64     35.00 o
  10  -5   5        0.50        2.85     10.43 o
  11  -5   5       24.21       15.30      8.75 o
  12  -5   5        5.40       29.25     22.74 o
  13  -5   5       10.00       13.76      9.55 o
 -10  -4   5        1.22        8.38     13.21 o
  -9  -4   5        4.92        3.91      9.38 o
  -8  -4   5        0.04       13.18      8.89 o
  -7  -4   5       46.45       41.59     10.76 o
  -6  -4   5       32.40       20.93      5.46 o
  -5  -4   5       33.80       23.49      8.90 o
  -4  -4   5        9.75       12.05      3.09 o
  -3  -4   5      142.47      162.11     15.55 o
  -2  -4   5        2.38       -2.19      8.30 o
  -1  -4   5      120.86      104.41     10.94 o
   0  -4   5      227.42      189.60     20.62 o
   1  -4   5     1354.70     1445.51     58.92 o
   2  -4   5     2646.75     2431.29     79.18 o
   3  -4   5      899.94      966.21     30.56 o
   4  -4   5      222.81      242.70     17.19 o
   5  -4   5      569.15      571.36     28.98 o
   6  -4   5      367.99      406.98     25.79 o
   7  -4   5       10.55        2.93      4.46 o
   8  -4   5      323.39      347.82     20.20 o
   9  -4   5        0.15       -0.63      5.35 o
  10  -4   5       50.84       57.95     14.72 o
  11  -4   5       89.06      104.47     23.61 o
  12  -4   5        9.56       10.26     13.38 o
  13  -4   5        0.34       -6.52     11.04 o
  14  -4   5        7.71       19.36     16.73 o
 -10  -3   5        2.49       -1.56     15.67 o
  -9  -3   5        0.10       -4.37      9.30 o
  -8  -3   5       16.78       11.88     10.28 o
  -7  -3   5        0.80        0.61      6.55 o
  -6  -3   5        9.49        7.69      4.78 o
  -5  -3   5      110.23       99.71      9.39 o
  -4  -3   5        5.48        6.43      3.11 o
  -3  -3   5       18.91       25.47      5.64 o
  -2  -3   5      856.19      978.34     32.99 o
  -1  -3   5      110.05      115.34     11.42 o
   0  -3   5      411.37      474.93     18.33 o
   1  -3   5     3072.29     3468.96     58.70 o
   2  -3   5        7.02        9.90      2.69 o
   3  -3   5     7500.69     8290.50     91.78 o
   4  -3   5     2128.46     2227.74     47.32 o
   5  -3   5       74.11       89.23      9.99 o
   6  -3   5      917.08      790.15     33.83 o
   7  -3   5      127.96      114.26      9.40 o
   8  -3   5      689.92      659.65     31.62 o
   9  -3   5       87.35       98.87     12.88 o
  10  -3   5      393.31      367.04     32.99 o
  11  -3   5        3.99        3.65      7.88 o
  12  -3   5        3.79       -4.16     10.91 o
  13  -3   5        5.38       10.54      9.69 o
  14  -3   5        0.83       11.03      8.61 o
 -10  -2   5        3.00       -0.66      7.28 o
  -9  -2   5        1.63        0.65     11.48 o
  -8  -2   5        4.29       14.92     14.74 o
  -7  -2   5       20.86       18.63     11.70 o
  -6  -2   5      179.91      217.53     21.38 o
  -5  -2   5        2.51       -3.25      2.54 o
  -4  -2   5       11.74       13.97      3.50 o
  -3  -2   5        1.21        6.34      2.20 o
  -2  -2   5      900.41      928.67     29.02 o
  -1  -2   5      361.18      337.93     17.04 o
   0  -2   5     2165.96     2196.62     36.18 o
   1  -2   5     3461.75     3619.81     43.25 o
   2  -2   5     4963.90     4835.76     47.67 o
   3  -2   5    11271.75    12039.74    103.95 o
   4  -2   5      592.07      560.16     18.77 o
   5  -2   5     4812.08     4662.90     75.04 o
   6  -2   5      108.81      125.51     12.08 o
   7  -2   5     1411.18     1316.50     39.96 o
   8  -2   5      626.87      657.86     27.57 o
   9  -2   5       14.80       15.26      5.56 o
  10  -2   5      176.66      217.59     22.83 o
  11  -2   5      274.43      280.24     34.06 o
  12  -2   5       40.51       20.30     13.12 o
  13  -2   5        0.33        2.02      8.14 o
  14  -2   5        0.41       11.41     15.63 o
 -10  -1   5        2.43        4.34      7.88 o
  -9  -1   5        3.52       18.51      9.01 o
  -8  -1   5        0.03       -5.15      3.43 o
  -7  -1   5        6.18       12.30      7.04 o
  -6  -1   5      216.53      184.51     18.81 o
  -5  -1   5      412.54      375.36     26.70 o
  -4  -1   5      222.75      256.18     20.04 o
  -3  -1   5       22.58       20.01      5.64 o
  -2  -1   5       85.28       66.64      7.05 o
  -1  -1   5     1356.38     1328.79     30.08 o
   0  -1   5       51.07       43.35      3.51 o
   1  -1   5      786.23      719.54     18.21 o
   2  -1   5      773.28      765.38     18.01 o
   3  -1   5      446.65      470.21     15.75 o
   4  -1   5     4505.52     4821.10     69.88 o
   5  -1   5      505.23      625.66     23.06 o
   6  -1   5      122.14      121.60     15.94 o
   7  -1   5       36.55       39.34      6.80 o
   8  -1   5      194.41      229.90     20.94 o
   9  -1   5      173.33      157.38     17.37 o
  10  -1   5      269.15      309.05     25.05 o
  11  -1   5        0.45        0.79      5.68 o
  12  -1   5        4.17        0.53     12.97 o
  13  -1   5        2.54       24.33     14.76 o
  14  -1   5       13.40       10.13     24.23 o
 -10   0   5        3.03        4.44      6.08 o
  -9   0   5        2.13       -0.91     11.50 o
  -8   0   5       20.84       12.95     10.38 o
  -7   0   5        0.09       -0.85     25.02 o
  -6   0   5        1.62       11.59      6.48 o
  -5   0   5        1.34        2.78      5.06 o
  -4   0   5       21.01       14.63      5.07 o
  -3   0   5      318.72      316.31     19.34 o
  -2   0   5      835.94      880.39     27.28 o
  -1   0   5      276.95      280.21      9.98 o
   0   0   5       10.24        9.67      2.69 o
   1   0   5      305.79      299.41      8.95 o
   2   0   5      548.45      523.56     13.90 o
   3   0   5        3.10        1.94      3.33 o
   4   0   5     1531.72     1576.66     32.18 o
   5   0   5       20.96        6.27      4.62 o
   6   0   5      663.41      654.79     32.30 o
   7   0   5      669.26      627.11     29.35 o
   8   0   5        5.36        0.01      6.51 o
   9   0   5      226.10      248.03     18.71 o
  10   0   5       29.82       22.27      6.30 o
  11   0   5       52.79       31.42     16.61 o
  12   0   5       30.23       14.62      8.05 o
  13   0   5       35.26       39.55     23.46 o
  14   0   5       17.98       26.18     16.88 o
 -11   1   5        0.27       10.69     28.59 o
 -10   1   5        1.43        7.09     12.35 o
  -9   1   5        3.90       14.10      9.81 o
  -8   1   5       14.70       -7.56     14.95 o
  -7   1   5      189.87      258.67     29.91 o
  -6   1   5      423.02      417.09     27.79 o
  -5   1   5        2.22        0.36      3.97 o
  -4   1   5       15.18        7.98      4.38 o
  -3   1   5      340.70      294.37     18.08 o
  -2   1   5     1513.01     1410.64     32.55 o
  -1   1   5      530.17      493.48     17.50 o
   0   1   5      800.98      746.66     22.43 o
   1   1   5     1728.84     1789.03     30.10 o
   2   1   5       63.40       55.20      5.16 o
   3   1   5     3515.01     3495.54     48.86 o
   4   1   5      499.23      600.24     17.95 o
   5   1   5      386.44      294.64     17.82 o
   6   1   5      179.00      157.41     12.54 o
   7   1   5     1431.54     1462.47     34.40 o
   8   1   5        3.62        1.59      3.99 o
   9   1   5      333.33      389.41     24.94 o
  10   1   5        9.27       10.77      7.57 o
  11   1   5       57.43       67.44     18.81 o
  12   1   5       93.28      111.47     24.70 o
  13   1   5        2.57       14.96     11.82 o
  14   1   5        1.66      -13.64     16.67 o
 -11   2   5        0.20       14.24     31.09 o
 -10   2   5        8.79       -8.06      5.94 o
  -9   2   5       25.33       20.92      9.45 o
  -8   2   5        3.03        2.28      6.62 o
  -7   2   5       67.50       30.52     16.78 o
  -6   2   5       33.34       51.52      8.79 o
  -5   2   5       79.97       83.51     12.31 o
  -4   2   5      159.16      134.03     12.87 o
  -3   2   5       39.13       46.14      7.02 o
  -2   2   5      331.84      299.59     13.45 o
  -1   2   5     1991.12     1808.82     35.47 o
   0   2   5      554.67      611.31     22.10 o
   1   2   5     4076.55     3920.08     84.34 o
   2   2   5       13.02       14.42      1.67 o
   3   2   5      569.88      529.31     18.60 o
   4   2   5     1236.98     1319.10     41.03 o
   5   2   5     1029.14     1028.29     26.13 o
   6   2   5      986.51     1006.19     31.54 o
   7   2   5      710.68      818.86     30.89 o
   8   2   5      555.71      552.90     29.54 o
   9   2   5      284.62      305.98     19.21 o
  10   2   5      115.00      135.87     15.82 o
  11   2   5       70.70       59.79     14.90 o
  12   2   5       58.69       65.13     18.66 o
  13   2   5       30.76       42.10     17.07 o
  14   2   5        4.88       -1.09      8.58 o
 -11   3   5        0.31       16.46     38.95 o
 -10   3   5        1.88       17.90     32.99 o
  -9   3   5       28.27       19.57     10.37 o
  -8   3   5        7.69        4.27      7.89 o
  -7   3   5       13.51       -2.36      9.03 o
  -6   3   5       65.50       66.74     11.73 o
  -5   3   5      285.78      246.02     20.15 o
  -4   3   5       91.11       61.11      8.22 o
  -3   3   5      133.66      131.51      9.67 o
  -2   3   5       23.13       33.85      6.04 o
  -1   3   5      417.14      342.95     23.49 o
   0   3   5     3128.12     3216.09     47.65 o
   1   3   5      167.01      154.37     12.74 o
   2   3   5     1624.38     1478.36     30.12 o
   3   3   5      470.00      446.94     15.29 o
   4   3   5      833.60      876.25     23.37 o
   5   3   5      542.70      578.88     19.62 o
   6   3   5     1057.39     1075.31     25.53 o
   7   3   5      616.55      619.34     27.52 o
   8   3   5      135.74      138.83     13.61 o
   9   3   5        1.95        2.91      5.09 o
  10   3   5        0.62        0.41      7.25 o
  11   3   5       25.64       22.87     11.05 o
  12   3   5        0.03        6.73      7.07 o
  13   3   5       16.35       16.67     10.27 o
  14   3   5        0.06       10.48     11.79 o
 -10   4   5       14.32       38.11     20.77 o
  -9   4   5        5.22       29.94     16.15 o
  -8   4   5        0.29        5.43     14.32 o
  -7   4   5       24.54        6.29     17.98 o
  -6   4   5        9.99       17.82      7.16 o
  -5   4   5        5.11       24.19      7.53 o
  -4   4   5      152.73      160.79     13.55 o
  -3   4   5      191.22      151.87     13.04 o
  -2   4   5      620.00      569.20     29.43 o
  -1   4   5     1120.56     1106.30     37.18 o
   0   4   5     3844.98     3805.84     62.99 o
   1   4   5     5153.35     5344.24     64.15 o
   2   4   5    14209.07    14480.77    107.05 o
   3   4   5    13215.00    13517.11    142.28 o
   4   4   5       24.79       25.99      5.46 o
   5   4   5     4013.88     3720.62     64.12 o
   6   4   5      787.74      682.95     27.86 o
   7   4   5     1894.10     1935.65     53.43 o
   8   4   5       16.46        9.82      6.90 o
   9   4   5      264.81      296.36     27.62 o
  10   4   5        0.41      -16.39     10.93 o
  11   4   5       61.73       81.43     19.64 o
  12   4   5        0.31       -8.54      8.91 o
  13   4   5        0.86      -12.60     14.29 o
  14   4   5       10.29        0.71     13.72 o
 -10   5   5        0.86       21.30     15.91 o
  -9   5   5        5.80       11.89     11.48 o
  -8   5   5        2.54       18.44     13.72 o
  -7   5   5       13.93        6.55      8.31 o
  -6   5   5        5.27       21.36      6.60 o
  -5   5   5      196.81      234.73     18.33 o
  -4   5   5        7.38        4.07      2.61 o
  -3   5   5      399.01      417.47     24.54 o
  -2   5   5      541.29      551.01     27.82 o
  -1   5   5     5819.78     5441.85     92.08 o
   0   5   5      490.67      518.11     26.55 o
   1   5   5     3178.91     3226.54     55.28 o
   2   5   5     6877.22     7278.24     82.12 o
   3   5   5     2114.62     1940.29     40.59 o
   4   5   5     5762.53     5713.76     68.24 o
   5   5   5        6.30       16.09      5.08 o
   6   5   5     1072.06     1054.33     38.01 o
   7   5   5       11.40       20.49      3.30 o
   8   5   5      137.17      131.23     22.46 o
   9   5   5       33.81       53.77     11.62 o
  10   5   5        0.64       -1.82      5.03 o
  11   5   5        0.09        3.30      5.98 o
  12   5   5        0.79        1.63      9.51 o
  13   5   5       48.19       37.38     10.20 o
 -10   6   5        3.43        8.78     15.52 o
  -9   6   5        3.24        8.57      9.49 o
  -8   6   5        6.39       16.55      9.96 o
  -7   6   5       12.81       41.27     15.44 o
  -6   6   5        5.65        6.13     16.73 o
  -5   6   5        2.14        1.65     13.67 o
  -4   6   5       56.20       64.56     21.71 o
  -3   6   5        1.08        1.96      2.79 o
  -2   6   5      272.46      276.44     24.24 o
  -1   6   5        6.45        4.03      2.98 o
   0   6   5        2.80        5.67      6.79 o
   1   6   5       34.75       48.10      7.61 o
   2   6   5      302.50      351.29     19.58 o
   3   6   5      552.93      633.60     27.04 o
   4   6   5      445.96      470.98     17.14 o
   5   6   5      657.43      700.23     38.18 o
   6   6   5        0.97        1.10      5.41 o
   7   6   5      335.51      395.95     29.07 o
   8   6   5        0.10        9.41      7.48 o
   9   6   5      105.20       80.24     16.16 o
  10   6   5        4.94       12.17      8.96 o
  11   6   5      293.47      335.21     42.90 o
  12   6   5        1.03       -2.28      9.37 o
  13   6   5        0.22        0.61     13.47 o
 -10   7   5        5.69       18.90     13.51 o
  -9   7   5        9.83       17.90     11.26 o
  -8   7   5        0.14       15.82     12.14 o
  -7   7   5        0.35        1.94     12.38 o
  -6   7   5       38.23       44.70     13.28 o
  -5   7   5       37.31       24.88      8.04 o
  -4   7   5       66.98       81.03     18.35 o
  -3   7   5      615.60      654.19     35.97 o
  -2   7   5      391.87      419.43     31.07 o
  -1   7   5      260.60      277.61     24.25 o
   0   7   5      260.29      282.44     32.91 o
   1   7   5      766.60      772.62     44.27 o
   2   7   5     1046.72     1024.56     37.83 o
   3   7   5      523.51      459.82     24.09 o
   4   7   5        0.46       -2.70      8.26 o
   5   7   5     1337.16     1335.46     61.88 o
   6   7   5      246.47      211.14     24.03 o
   7   7   5      292.53      379.35     31.42 o
   8   7   5      168.55      175.15     21.63 o
   9   7   5        2.30       10.38      4.97 o
  10   7   5      204.01      207.41     42.49 o
  11   7   5       58.97       64.20     22.57 o
  12   7   5        0.17        8.68     14.85 o
  13   7   5       60.08       76.19     28.91 o
 -10   8   5        0.43       18.36     15.56 o
  -9   8   5        4.90        4.42      9.19 o
  -8   8   5        9.82       28.01     15.32 o
  -7   8   5       17.56       45.11     13.27 o
  -6   8   5        4.52       17.55      7.85 o
  -5   8   5      392.45      485.37     36.22 o
  -4   8   5        0.50        6.48     17.33 o
  -3   8   5      683.26      728.71     38.18 o
  -2   8   5      166.92      165.00     20.75 o
  -1   8   5      469.30      427.67     31.34 o
   0   8   5     1025.59     1113.13     43.36 o
   1   8   5      159.59      151.94     21.72 o
   2   8   5     1223.92     1261.39     45.59 o
   3   8   5      137.14      134.58     12.65 o
   4   8   5     1790.95     1585.30     81.98 o
   5   8   5      193.70      197.79     15.14 o
   6   8   5     1371.89     1361.95     67.14 o
   7   8   5        2.52        6.43      8.42 o
   8   8   5      616.49      748.75     46.64 o
   9   8   5        0.03        7.67      6.79 o
  10   8   5       13.11       14.83     16.61 o
  11   8   5        6.26       24.90     18.43 o
  12   8   5       11.49       22.12     26.75 o
  -9   9   5        0.21        3.86     16.36 o
  -8   9   5       62.68       80.07     26.17 o
  -7   9   5       40.63       64.94     20.63 o
  -6   9   5        2.51       34.11     13.90 o
  -5   9   5       12.20       14.73      7.89 o
  -4   9   5      215.57      223.86     26.18 o
  -3   9   5        3.79        1.18      8.07 o
  -2   9   5      157.25      183.06     23.88 o
  -1   9   5       53.95       53.30     10.36 o
   0   9   5       18.96       17.24      5.51 o
   1   9   5      642.04      600.47     39.03 o
   2   9   5      590.25      603.00     45.80 o
   3   9   5       26.00       32.00      6.32 o
   4   9   5      118.44      154.59     14.87 o
   5   9   5       22.44       17.77      4.65 o
   6   9   5        5.25       -9.93      9.29 o
   7   9   5      267.43      254.30     31.90 o
   8   9   5       32.34       32.05      9.28 o
   9   9   5       74.94      103.05     19.26 o
  10   9   5        1.31        5.37     26.46 o
  11   9   5       42.22       38.58     28.83 o
  12   9   5       15.76       61.45     27.63 o
  -9  10   5        0.34       27.25     26.43 o
  -8  10   5        7.77       27.68     18.19 o
  -7  10   5       44.61       40.16     17.66 o
  -6  10   5       56.47       98.31     21.74 o
  -5  10   5        1.03        1.12     11.58 o
  -4  10   5       24.87       49.79     12.67 o
  -3  10   5      101.85       79.54     15.76 o
  -2  10   5        0.46        8.12     20.72 o
  -1  10   5      224.16      204.30     33.56 o
   0  10   5      134.21      115.71     21.90 o
   1  10   5      758.06      843.80     57.33 o
   2  10   5      735.61      716.23     52.31 o
   3  10   5       87.69       91.15     17.62 o
   4  10   5       32.54       15.34     10.27 o
   5  10   5        2.93        0.31      7.12 o
   6  10   5       76.91       43.58     11.32 o
   7  10   5        3.47        1.45      3.45 o
   8  10   5        2.21       -2.22      7.16 o
   9  10   5        1.45        1.20      7.48 o
  10  10   5       35.24       21.41     27.83 o
  11  10   5        7.99        0.10     24.72 o
  -8  11   5       18.01       28.83     21.54 o
  -7  11   5        2.86       21.95     13.90 o
  -6  11   5        0.03       21.77     14.02 o
  -5  11   5        5.58        9.37     10.11 o
  -4  11   5       47.24       23.59      8.90 o
  -3  11   5       10.10        4.60      9.66 o
  -2  11   5      583.94      555.17     62.51 o
  -1  11   5       99.15       73.22     16.25 o
   0  11   5      575.08      635.76     82.20 o
   1  11   5        9.11       23.69     16.42 o
   2  11   5       40.59       35.05     16.28 o
   3  11   5       39.15       60.40     17.49 o
   4  11   5      133.28      122.38     23.47 o
   5  11   5        0.28       -8.62      9.45 o
   6  11   5       61.15       39.08     21.53 o
   7  11   5       45.03       54.41     14.91 o
   8  11   5        2.96       -0.12     11.32 o
   9  11   5        1.85       -3.83      9.49 o
  10  11   5        0.94       -2.85     10.69 o
  11  11   5        0.02        9.24     13.72 o
  -7  12   5       15.52        1.11     16.34 o
  -6  12   5       44.82       22.38     16.67 o
  -5  12   5        0.09       -4.74     10.84 o
  -4  12   5      196.38      185.29     29.36 o
  -3  12   5       18.25       -3.03      5.58 o
  -2  12   5      106.64      164.83     41.66 o
  -1  12   5       14.50       45.86     22.43 o
   0  12   5       85.24       70.19     25.44 o
   1  12   5      162.32      163.39     31.00 o
   2  12   5       35.96       51.37     16.95 o
   3  12   5       38.01       33.51     11.16 o
   4  12   5      803.79      740.48     59.12 o
   5  12   5       37.78       27.83      6.47 o
   6  12   5       96.65       75.99     14.71 o
   7  12   5        6.40       12.99      5.13 o
   8  12   5        2.65       -0.83      5.89 o
   9  12   5        0.13       -6.59      5.96 o
  10  12   5        0.84       18.75      9.47 o
  -6  13   5        8.35        3.72     10.17 o
  -5  13   5        0.12      -10.56      9.10 o
  -4  13   5        5.82       13.84     12.55 o
  -3  13   5       26.89       37.55     11.06 o
  -2  13   5        3.32       17.74      6.71 o
  -1  13   5        4.77       40.24     18.99 o
   0  13   5       26.86       40.92     26.23 o
   1  13   5        0.79        6.96     26.83 o
   2  13   5      283.40      269.33     37.41 o
   3  13   5       29.26       36.85     12.47 o
   4  13   5       17.56       14.73      7.88 o
   5  13   5       13.97       16.11     15.51 o
   6  13   5        0.47       -1.64      4.41 o
   7  13   5       51.38       45.94     15.13 o
   8  13   5        1.26       -7.34     13.15 o
   9  13   5       16.42       18.05     12.66 o
  -5  14   5        9.39       41.45     25.63 o
  -4  14   5        7.37        4.84     12.44 o
  -3  14   5       29.64       17.39     10.23 o
  -2  14   5      102.17      117.42     27.61 o
  -1  14   5      102.96      135.08     36.85 o
   0  14   5      263.83      327.89     55.80 o
   1  14   5      102.85       95.65     28.86 o
   2  14   5      275.58      262.95     49.38 o
   3  14   5       44.19       50.61     15.91 o
   4  14   5       50.94       50.16     14.47 o
   5  14   5       60.64       31.55     14.65 o
   6  14   5       62.17       71.58     21.58 o
   7  14   5        2.98        5.04     12.40 o
   8  14   5       68.22       80.70     19.84 o
  -4  15   5       12.42       24.10     10.21 o
  -3  15   5       22.05        9.30     12.51 o
  -2  15   5        6.94       30.06     19.12 o
  -1  15   5        6.93        1.97     21.10 o
   0  15   5       36.72       37.05     16.41 o
   1  15   5        5.37       -2.90     11.40 o
   2  15   5        1.85      -23.32     19.26 o
   3  15   5       34.14       20.34     18.92 o
   4  15   5       20.42       10.14     12.48 o
   5  15   5       11.46       16.37     14.80 o
   6  15   5        0.12       -6.93      8.36 o
  -1  16   5        0.22       29.69     18.05 o
   0  16   5        0.07       -5.72     11.92 o
   1  16   5        3.39       11.53     12.52 o
   2  16   5        2.41       -6.03     33.67 o
   3  16   5       24.49       30.48     29.45 o
   0 -13   6       65.44       95.94     32.38 o
   1 -13   6       10.42       12.18     15.16 o
   2 -13   6       89.92      121.66     29.53 o
   3 -13   6        6.99       30.15     16.14 o
   4 -13   6       18.02       11.44     11.41 o
   5 -13   6        6.87       -3.09      4.26 o
   6 -13   6       55.57       75.62     19.34 o
  -2 -12   6        3.56        6.67     24.50 o
  -1 -12   6        7.91       17.77     60.62 o
   0 -12   6        0.00      -24.24     16.16 o
   1 -12   6       17.05        1.55     12.41 o
   2 -12   6        7.94        7.95     12.24 o
   3 -12   6       61.85       79.40     19.54 o
   4 -12   6       33.92       27.03     12.71 o
   5 -12   6       16.64       17.83      5.68 o
   6 -12   6       13.96       -2.09     17.51 o
   7 -12   6       28.57       17.63     10.15 o
   8 -12   6       20.05       28.59      3.96 o
  -4 -11   6        0.53      -11.66      9.69 o
  -3 -11   6        7.32       25.65     25.76 o
  -2 -11   6        0.46       11.56     27.84 o
  -1 -11   6       12.50       27.48     52.76 o
   0 -11   6       86.76       94.85     28.39 o
   1 -11   6        7.22        7.21     11.02 o
   2 -11   6       71.98       90.87     23.80 o
   3 -11   6       75.43       74.87     22.31 o
   4 -11   6       67.45       87.12     20.68 o
   5 -11   6      121.14      102.03     22.92 o
   6 -11   6       21.24       25.92     14.38 o
   7 -11   6      134.53      163.49     33.37 o
   8 -11   6       14.19       13.28     13.46 o
   9 -11   6       78.10      136.33     43.39 o
  -5 -10   6        2.02       -2.13      4.72 o
  -4 -10   6       18.40        4.00     10.96 o
  -3 -10   6        3.67       -1.15      8.55 o
  -2 -10   6        3.24       23.96     20.18 o
  -1 -10   6      113.30      120.77     28.79 o
   0 -10   6       24.19       21.56     10.42 o
   1 -10   6      282.73      267.77     37.35 o
   2 -10   6      240.05      262.99     36.92 o
   3 -10   6        5.84        6.22      8.14 o
   4 -10   6       81.23       30.40     19.42 o
   5 -10   6        8.87        2.07     11.81 o
   6 -10   6      299.80      324.48     43.17 o
   7 -10   6        0.10        7.62     10.59 o
   8 -10   6       20.42       19.86      9.41 o
   9 -10   6       14.54       20.35      7.55 o
  10 -10   6        7.75       18.23     19.13 o
  -6  -9   6       11.05        7.59     21.03 o
  -5  -9   6       40.20       30.02     13.83 o
  -4  -9   6       27.70       24.04      8.11 o
  -3  -9   6        1.47       -2.88      8.62 o
  -2  -9   6        8.62       24.27     16.37 o
  -1  -9   6       20.11       45.65     21.56 o
   0  -9   6       25.58        2.97     10.28 o
   1  -9   6      498.42      570.50     52.01 o
   2  -9   6        5.88       -0.90      6.85 o
   3  -9   6      998.13     1102.40     64.42 o
   4  -9   6      601.47      598.20     46.96 o
   5  -9   6       17.50       32.15     16.68 o
   6  -9   6      305.19      304.14     39.61 o
   7  -9   6        0.57       -1.31      9.31 o
   8  -9   6      134.78      130.15     27.80 o
   9  -9   6        0.04       -6.67     12.45 o
  10  -9   6       72.31       95.58     29.60 o
  11  -9   6        2.40        3.14     18.45 o
  -7  -8   6        7.50       18.44     16.67 o
  -6  -8   6        1.88        5.07     18.54 o
  -5  -8   6        1.24       -1.07      9.48 o
  -4  -8   6       20.38       16.56      5.86 o
  -3  -8   6       18.77        9.43      8.87 o
  -2  -8   6       35.71       57.35     17.80 o
  -1  -8   6        0.24       13.83      7.25 o
   0  -8   6      108.58       95.33     20.19 o
   1  -8   6      188.41      168.72     28.81 o
   2  -8   6     1369.19     1551.90     71.55 o
   3  -8   6     1698.28     1742.68     76.69 o
   4  -8   6      116.83       88.83     26.44 o
   5  -8   6      916.02     1011.75     59.60 o
   6  -8   6      105.85      112.65     21.16 o
   7  -8   6      492.66      558.67     45.42 o
   8  -8   6       43.67       50.17     15.02 o
   9  -8   6      194.44      221.29     29.17 o
  10  -8   6        0.91        2.88     11.68 o
  11  -8   6       26.20       27.24      9.53 o
  12  -8   6       24.96       52.53     21.71 o
  -7  -7   6        6.69        9.46     14.86 o
  -6  -7   6        0.41        5.70     12.50 o
  -5  -7   6       21.81       14.43     10.02 o
  -4  -7   6        0.69        0.53      6.66 o
  -3  -7   6      124.19      127.26     18.81 o
  -2  -7   6       17.75       12.09      8.10 o
  -1  -7   6      108.10      106.22     20.38 o
   0  -7   6       53.74       31.92     13.81 o
   1  -7   6      223.90      227.35     29.41 o
   2  -7   6      122.16      136.49     19.78 o
   3  -7   6     1311.55     1318.14     63.72 o
   4  -7   6     2145.52     2070.80     79.93 o
   5  -7   6       12.98       12.23      6.34 o
   6  -7   6        8.77       13.15      5.91 o
   7  -7   6        0.70       13.52      7.00 o
   8  -7   6       62.31       78.45     12.77 o
   9  -7   6        4.36       10.73      5.99 o
  10  -7   6       88.83      117.52     26.00 o
  11  -7   6        2.67        8.24      9.53 o
  12  -7   6        5.37       -2.85      7.17 o
  -8  -6   6        1.89        7.86     29.15 o
  -7  -6   6       16.98       17.80     10.59 o
  -6  -6   6        0.81       -2.61     12.86 o
  -5  -6   6        0.45        6.39      5.12 o
  -4  -6   6        0.63        5.87      6.36 o
  -3  -6   6       95.79      126.85     14.87 o
  -2  -6   6        6.63        5.29      2.39 o
  -1  -6   6      233.27      245.74     27.82 o
   0  -6   6        2.77       -0.70     10.53 o
   1  -6   6      304.19      315.49     31.40 o
   2  -6   6      115.71       90.92     18.61 o
   3  -6   6       52.29       67.90     15.39 o
   4  -6   6        7.95       13.51      5.09 o
   5  -6   6      249.04      256.20     20.58 o
   6  -6   6      482.08      493.75     31.09 o
   7  -6   6      144.56      127.78     15.31 o
   8  -6   6      403.79      416.29     30.58 o
   9  -6   6       85.70      107.60     16.14 o
  10  -6   6       28.04       11.77      4.18 o
  11  -6   6       17.16       20.07     15.18 o
  12  -6   6        5.33       17.93     14.89 o
  13  -6   6        2.27      -10.67      7.11 o
  -8  -5   6        0.11        9.61      7.74 o
  -7  -5   6        2.02        2.75      3.59 o
  -6  -5   6      103.57      104.78     15.28 o
  -5  -5   6       22.00       30.46     14.44 o
  -4  -5   6       35.18       43.83      9.12 o
  -3  -5   6        0.31       -6.98      5.96 o
  -2  -5   6      192.62      204.06     17.13 o
  -1  -5   6      313.88      274.62     20.27 o
   0  -5   6      845.84      982.31     53.85 o
   1  -5   6      314.93      282.03     28.51 o
   2  -5   6      190.08      226.99     26.52 o
   3  -5   6      794.47      763.72     50.99 o
   4  -5   6      384.59      432.58     23.18 o
   5  -5   6     1463.86     1396.15     47.90 o
   6  -5   6      112.08      104.31     12.85 o
   7  -5   6      742.82      759.32     38.77 o
   8  -5   6       26.46       10.62      5.40 o
   9  -5   6      183.41      203.61     20.89 o
  10  -5   6       28.55       19.71     10.48 o
  11  -5   6      205.24      216.71     38.23 o
  12  -5   6       11.92       23.36     13.03 o
  13  -5   6       78.69       89.57     22.46 o
  -9  -4   6        0.41       -2.09     15.33 o
  -8  -4   6        0.34        9.47      9.01 o
  -7  -4   6        0.15       -6.87      7.06 o
  -6  -4   6        6.13        0.69      4.93 o
  -5  -4   6      128.39       86.03     21.01 o
  -4  -4   6        0.08        1.39      5.09 o
  -3  -4   6      114.77      105.49     13.15 o
  -2  -4   6        0.27       -7.90      8.23 o
  -1  -4   6       89.27       79.23     11.53 o
   0  -4   6      850.13      715.30     34.72 o
   1  -4   6      691.12      687.55     43.29 o
   2  -4   6      431.62      429.26     34.46 o
   3  -4   6     1182.70     1123.69     45.87 o
   4  -4   6      771.55      781.10     35.46 o
   5  -4   6      557.44      536.11     28.75 o
   6  -4   6     1762.34     1766.55     55.29 o
   7  -4   6       85.08       85.25     11.74 o
   8  -4   6      669.91      660.68     33.60 o
   9  -4   6        1.10        0.22      4.32 o
  10  -4   6      251.54      265.78     30.72 o
  11  -4   6      132.48      127.61     28.05 o
  12  -4   6        2.05      -13.40      8.93 o
  13  -4   6        5.30        7.35     12.36 o
  14  -4   6        4.69        9.82     13.48 o
  -9  -3   6        0.92       -7.18     16.54 o
  -8  -3   6       31.28       21.61     19.19 o
  -7  -3   6        1.17        9.75      5.97 o
  -6  -3   6       94.80      140.51     19.25 o
  -5  -3   6       14.42        7.09      6.61 o
  -4  -3   6        0.33        5.82      5.19 o
  -3  -3   6      190.80      228.63     18.61 o
  -2  -3   6      165.79      163.89     15.58 o
  -1  -3   6      266.67      317.84     20.50 o
   0  -3   6       23.90       20.63      4.60 o
   1  -3   6       24.76       25.03      3.71 o
   2  -3   6      381.70      423.68     19.38 o
   3  -3   6      187.53      174.93     14.74 o
   4  -3   6      454.31      397.41     25.83 o
   5  -3   6      179.23      194.36     15.98 o
   6  -3   6        2.82       14.38      4.92 o
   7  -3   6       16.09       11.14      5.24 o
   8  -3   6      137.78      112.19     15.61 o
   9  -3   6       11.46       16.49      9.24 o
  10  -3   6      272.30      266.33     29.70 o
  11  -3   6        5.21        5.92      4.75 o
  12  -3   6       68.30       62.63     18.02 o
  13  -3   6        8.80       22.71     13.92 o
  14  -3   6        7.03        8.87      9.88 o
  -9  -2   6        2.95        9.27     10.80 o
  -8  -2   6        4.79       10.81     13.24 o
  -7  -2   6        0.77        4.14     10.11 o
  -6  -2   6       18.72       32.04      8.25 o
  -5  -2   6      100.31      124.70     14.70 o
  -4  -2   6        5.62        0.82      5.08 o
  -3  -2   6      126.30      110.42     10.33 o
  -2  -2   6      298.38      321.36     19.60 o
  -1  -2   6     1049.59      992.50     32.02 o
   0  -2   6      719.92      763.98     23.20 o
   1  -2   6     2671.79     2914.26     48.43 o
   2  -2   6       24.99       16.63      3.22 o
   3  -2   6     1116.17     1077.91     25.81 o
   4  -2   6     1006.70     1022.23     27.25 o
   5  -2   6     4541.56     4427.24     77.42 o
   6  -2   6      198.55      202.61     16.95 o
   7  -2   6      792.91      755.46     43.55 o
   8  -2   6      142.27      154.86     20.63 o
   9  -2   6     1126.77     1127.27     57.58 o
  10  -2   6      169.61      135.08     20.02 o
  11  -2   6        2.19        6.82     10.24 o
  12  -2   6       60.13       70.31     18.46 o
  13  -2   6        3.74       -3.01     11.91 o
  14  -2   6        0.46        2.36     11.92 o
 -10  -1   6        0.03        0.91     13.37 o
  -9  -1   6        0.14      -27.04     18.02 o
  -8  -1   6       10.48       -0.83     11.29 o
  -7  -1   6        4.04       -1.73      8.41 o
  -6  -1   6       93.93      130.41     16.96 o
  -5  -1   6       35.84       38.03      9.28 o
  -4  -1   6      124.19       77.29     11.65 o
  -3  -1   6      679.54      681.47     30.83 o
  -2  -1   6      205.21      177.85     12.29 o
  -1  -1   6     1339.10     1302.01     28.71 o
   0  -1   6      760.37      767.63     19.50 o
   1  -1   6      679.05      647.98     20.86 o
   2  -1   6      447.74      456.01     15.06 o
   3  -1   6      107.54       79.20      6.69 o
   4  -1   6       13.43       19.48      4.53 o
   5  -1   6     2088.71     2090.77     50.47 o
   6  -1   6      806.85      819.44     31.22 o
   7  -1   6     1377.57     1351.25     58.19 o
   8  -1   6      481.40      521.80     36.92 o
   9  -1   6       69.61       80.28     14.46 o
  10  -1   6       31.30       43.23      9.37 o
  11  -1   6       21.02       22.06     10.81 o
  12  -1   6        1.18       -8.40      5.60 o
  13  -1   6       28.12       39.66     13.84 o
  14  -1   6       12.98       12.97      8.00 o
 -10   0   6        0.18       -7.40     14.87 o
  -9   0   6        4.22       -8.78     21.35 o
  -8   0   6       15.12        6.07     19.90 o
  -7   0   6        0.02      -15.48     10.32 o
  -6   0   6        3.86       -3.49      7.54 o
  -5   0   6       17.46       10.87      3.09 o
  -4   0   6       89.54       93.86     10.48 o
  -3   0   6        1.21        2.10      4.34 o
  -2   0   6      732.96      788.01     27.85 o
  -1   0   6       15.21       12.48      5.17 o
   0   0   6      865.08      763.82     19.76 o
   1   0   6        1.35       11.41      2.66 o
   2   0   6      453.79      414.35     13.50 o
   3   0   6      387.55      411.86     14.17 o
   4   0   6      421.99      503.64     23.11 o
   5   0   6      259.78      249.20     16.71 o
   6   0   6      931.98      737.45     42.05 o
   7   0   6       15.42       -2.54      6.73 o
   8   0   6      433.44      399.76     27.72 o
   9   0   6       60.84       42.88      9.47 o
  10   0   6       57.90       53.35     11.87 o
  11   0   6       38.03       24.52     10.43 o
  12   0   6       41.68       25.14     14.13 o
  13   0   6        0.39       25.55     16.04 o
  14   0   6        2.82        9.40     15.94 o
 -10   1   6        1.02        2.24     17.94 o
  -9   1   6        9.73       -7.10     12.92 o
  -8   1   6       23.39       29.61      6.30 o
  -7   1   6       11.77       24.92     13.25 o
  -6   1   6      190.01      235.36     21.57 o
  -5   1   6        2.29        2.64      7.50 o
  -4   1   6      354.70      363.69     21.13 o
  -3   1   6       38.26       19.31      4.33 o
  -2   1   6     1381.52     1427.76     34.75 o
  -1   1   6       96.32       70.40     11.38 o
   0   1   6     1676.86     1689.24     41.14 o
   1   1   6     1481.81     1498.25     31.52 o
   2   1   6      421.82      407.58     12.50 o
   3   1   6     3606.33     3512.80     51.02 o
   4   1   6        2.43        6.31      4.43 o
   5   1   6     4497.47     4454.23     64.72 o
   6   1   6      626.27      610.37     28.38 o
   7   1   6     3651.96     3519.18     52.94 o
   8   1   6      123.87      134.25     11.01 o
   9   1   6     1279.61     1246.34     38.99 o
  10   1   6      185.04      187.02     21.17 o
  11   1   6        4.66       13.32      9.60 o
  12   1   6       24.16       33.85     12.00 o
  13   1   6       96.43      106.52     24.27 o
  14   1   6       67.86       64.53     21.80 o
 -10   2   6        0.15        9.80     26.65 o
  -9   2   6        4.44        6.74     14.08 o
  -8   2   6        8.30       -9.88     10.16 o
  -7   2   6       53.64       48.85     19.00 o
  -6   2   6      127.30      121.25     14.11 o
  -5   2   6      330.10      316.72     23.19 o
  -4   2   6        0.25        7.62      4.12 o
  -3   2   6      302.26      314.95     18.92 o
  -2   2   6      248.50      222.61     11.46 o
  -1   2   6     1818.47     1752.66     43.33 o
   0   2   6      826.72      818.87     32.70 o
   1   2   6     7971.31     7921.89     93.02 o
   2   2   6     1190.52     1144.39     22.82 o
   3   2   6    11817.88    11962.45    110.73 o
   4   2   6      363.53      299.38     25.22 o
   5   2   6      498.35      450.40     34.03 o
   6   2   6     1827.27     1629.60     66.13 o
   7   2   6      283.39      288.88     19.61 o
   8   2   6      350.44      350.76     23.07 o
   9   2   6        4.45       -5.46      7.73 o
  10   2   6       35.67       32.66      4.99 o
  11   2   6        1.73       13.28     17.47 o
  12   2   6        1.66        4.97      9.23 o
  13   2   6       13.02       15.48      8.80 o
  14   2   6        2.46        6.29     12.56 o
 -10   3   6        3.45       21.82     12.30 o
  -9   3   6        9.97       17.13     26.74 o
  -8   3   6       10.70       10.16      9.12 o
  -7   3   6        6.61       -1.24      7.75 o
  -6   3   6        1.48        7.43      9.62 o
  -5   3   6       50.19       25.74      8.06 o
  -4   3   6      120.70      131.07     15.63 o
  -3   3   6      321.74      302.86     16.49 o
  -2   3   6       92.87      111.40      9.13 o
  -1   3   6       39.53       49.18      5.12 o
   0   3   6      146.97      158.71     12.69 o
   1   3   6     3764.28     3779.01     46.30 o
   2   3   6      258.15      300.60     14.07 o
   3   3   6     2859.97     3034.73     56.55 o
   4   3   6       28.40       37.33      6.74 o
   5   3   6       73.21       99.96     11.77 o
   6   3   6       65.52      101.07     12.18 o
   7   3   6        3.85        3.08      1.45 o
   8   3   6       21.25       26.59      8.99 o
   9   3   6       45.49       27.92     14.68 o
  10   3   6       20.56       11.93      6.87 o
  11   3   6       53.93       47.17     13.04 o
  12   3   6       22.01       24.00      9.33 o
  13   3   6        4.47       -8.06      8.70 o
  14   3   6        0.99       21.47     19.58 o
 -10   4   6        4.44       10.53     15.70 o
  -9   4   6        1.85       12.46     13.66 o
  -8   4   6       31.64        9.60     16.85 o
  -7   4   6       28.62       18.10      9.55 o
  -6   4   6       75.74       80.70     13.04 o
  -5   4   6        0.24       -0.07      8.37 o
  -4   4   6       22.25       25.69      6.84 o
  -3   4   6      196.20      183.13     11.75 o
  -2   4   6       90.49       72.45     28.36 o
  -1   4   6      911.59      868.84     26.58 o
   0   4   6      485.35      502.70     20.84 o
   1   4   6     1774.47     1813.50     40.23 o
   2   4   6       78.88       47.10      6.05 o
   3   4   6      246.04      230.48     17.31 o
   4   4   6      822.85      818.40     25.07 o
   5   4   6     2838.61     2724.83     50.96 o
   6   4   6        0.52        1.50      3.85 o
   7   4   6      928.71      926.78     36.32 o
   8   4   6       22.16       22.94      5.17 o
   9   4   6      218.04      274.73     26.25 o
  10   4   6       15.72        8.60      5.06 o
  11   4   6        7.17        4.00      6.23 o
  12   4   6        3.10        7.78      9.73 o
  13   4   6        0.79       -1.91     10.94 o
  14   4   6       23.49       31.49     25.07 o
 -10   5   6        2.26       10.27     16.56 o
  -9   5   6        0.05        3.20     24.16 o
  -8   5   6       52.32       42.02     19.85 o
  -7   5   6        0.42       -9.29      6.20 o
  -6   5   6       12.53       19.58      8.48 o
  -5   5   6       19.46       41.81      8.07 o
  -4   5   6       23.19       15.31      3.53 o
  -3   5   6     1619.73     1729.40     44.02 o
  -2   5   6       20.20       20.58     11.26 o
  -1   5   6      859.38      874.67     33.33 o
   0   5   6     1897.05     2117.11     52.88 o
   1   5   6      110.50       60.05      6.00 o
   2   5   6     3326.39     3368.27     51.96 o
   3   5   6     2298.17     1973.50     43.74 o
   4   5   6     3343.50     3234.61     59.09 o
   5   5   6     2372.58     2222.10     43.57 o
   6   5   6     1117.83     1069.10     37.97 o
   7   5   6      653.58      699.40     34.82 o
   8   5   6      643.70      682.19     38.10 o
   9   5   6        0.10        3.37      8.03 o
  10   5   6      193.61      201.96     24.09 o
  11   5   6       15.31        8.73     11.84 o
  12   5   6        1.39       -4.87      8.81 o
  13   5   6        0.35      -13.36      8.90 o
  14   5   6        3.87       22.05     24.28 o
 -10   6   6        0.45       19.82     18.64 o
  -9   6   6        3.42       -6.60      7.54 o
  -8   6   6        7.12       11.97      9.81 o
  -7   6   6        1.41       12.06     10.70 o
  -6   6   6       32.03       32.08     10.68 o
  -5   6   6       27.53       41.56     20.48 o
  -4   6   6      164.74      173.95     17.29 o
  -3   6   6        5.53        9.70     13.06 o
  -2   6   6      853.21      885.90     44.66 o
  -1   6   6      552.62      534.19     26.35 o
   0   6   6      864.74      910.60     38.68 o
   1   6   6      217.77      250.95     18.87 o
   2   6   6       10.42        7.93      4.35 o
   3   6   6        2.68        3.03      5.41 o
   4   6   6      532.10      546.41     24.61 o
   5   6   6        1.02        0.35      2.44 o
   6   6   6      617.29      568.99     34.85 o
   7   6   6        1.29       -5.44     12.77 o
   8   6   6      723.87      762.91     40.87 o
   9   6   6       37.83       42.91     19.38 o
  10   6   6        1.87       18.34     14.07 o
  11   6   6      125.32      115.42     33.98 o
  12   6   6        0.02        3.85     13.39 o
  13   6   6        0.23        9.17      9.80 o
  -9   7   6       16.77       50.69     20.53 o
  -8   7   6       22.28       52.70     18.47 o
  -7   7   6        8.66        3.95      7.61 o
  -6   7   6        4.49       13.06     14.12 o
  -5   7   6       23.37        9.95     12.13 o
  -4   7   6       49.44       59.68     20.14 o
  -3   7   6      133.28      119.87     17.25 o
  -2   7   6       61.75       63.64     12.62 o
  -1   7   6     1000.25     1006.88     45.64 o
   0   7   6       27.35       31.60     10.00 o
   1   7   6     1129.45     1203.18     51.60 o
   2   7   6     1005.09     1135.69     50.96 o
   3   7   6     1823.88     1803.64     61.27 o
   4   7   6      409.68      392.84     22.52 o
   5   7   6      987.34      988.54     49.06 o
   6   7   6      222.04      195.88     21.58 o
   7   7   6      252.00      270.99     25.40 o
   8   7   6       53.68       39.78     10.59 o
   9   7   6      252.57      302.17     26.64 o
  10   7   6       11.56       14.13     16.40 o
  11   7   6       88.10      130.73     34.35 o
  12   7   6        7.09       20.45     15.27 o
  13   7   6        2.27        0.96     13.46 o
  -9   8   6        0.20      -10.04     14.40 o
  -8   8   6        0.02       30.39     17.86 o
  -7   8   6       40.14       56.48     13.87 o
  -6   8   6       50.89       31.71     13.83 o
  -5   8   6       23.46       26.31     11.93 o
  -4   8   6       14.85       15.57      9.67 o
  -3   8   6      328.72      354.11     33.57 o
  -2   8   6       32.96       48.49     21.13 o
  -1   8   6      847.07      840.39     42.94 o
   0   8   6      413.15      482.61     51.48 o
   1   8   6     1586.41     1506.01     61.48 o
   2   8   6      836.01      817.51     44.06 o
   3   8   6     1070.30      973.61     40.57 o
   4   8   6      673.42      651.84     41.91 o
   5   8   6      349.52      323.23     50.82 o
   6   8   6      801.12      820.54     47.27 o
   7   8   6      243.95      343.05     29.72 o
   8   8   6       86.55       96.57     21.05 o
   9   8   6       71.69       59.83     12.77 o
  10   8   6       40.38       49.77     19.74 o
  11   8   6       28.11       24.97     16.41 o
  12   8   6        8.06       18.13     13.48 o
  13   8   6        1.26        3.36     18.75 o
  -9   9   6       22.21       76.49     31.45 o
  -8   9   6        0.04       14.83     22.17 o
  -7   9   6       23.70       17.54     17.84 o
  -6   9   6       24.31       41.36     13.69 o
  -5   9   6       17.97       49.04     13.49 o
  -4   9   6        4.28       14.90      7.55 o
  -3   9   6      162.31      189.26     20.85 o
  -2   9   6      356.20      412.26     34.22 o
  -1   9   6      255.57      290.53     26.63 o
   0   9   6     1706.58     1619.63     57.70 o
   1   9   6      116.88      118.80     20.78 o
   2   9   6      603.90      626.55     40.26 o
   3   9   6       39.77       32.00      7.90 o
   4   9   6      134.58      134.78     14.69 o
   5   9   6      113.13      145.89     23.79 o
   6   9   6       20.15       13.10      5.40 o
   7   9   6      126.22      129.26     17.98 o
   8   9   6       18.66       17.98     11.60 o
   9   9   6        9.71        2.46      4.16 o
  10   9   6        0.47      -19.09     12.73 o
  11   9   6        0.44        3.66     11.49 o
  12   9   6       34.28       65.55     22.55 o
  -8  10   6        7.51       25.81     32.34 o
  -7  10   6       25.10       14.67     15.80 o
  -6  10   6       13.70        3.58      6.79 o
  -5  10   6        1.42       11.84     12.86 o
  -4  10   6      164.48      165.42     27.54 o
  -3  10   6       29.03       34.25     11.19 o
  -2  10   6      558.10      641.54     44.80 o
  -1  10   6      301.90      299.00     43.06 o
   0  10   6        2.90       -5.82     11.25 o
   1  10   6        2.19       -2.82     25.61 o
   2  10   6       55.63       41.55      9.16 o
   3  10   6       93.32      128.73     21.81 o
   4  10   6       11.14       11.80     11.17 o
   5  10   6      174.17      197.59     27.96 o
   6  10   6       15.48       28.80      9.55 o
   7  10   6        0.94       -5.40      8.63 o
   8  10   6       40.61       24.67      9.58 o
   9  10   6       19.04        8.89     13.14 o
  10  10   6       34.05       25.19     22.13 o
  11  10   6       23.57       11.50     17.31 o
  -7  11   6       23.07       40.34     45.07 o
  -6  11   6        0.29       -3.11     16.50 o
  -5  11   6       14.53       24.93     11.67 o
  -4  11   6       73.29       89.81     19.13 o
  -3  11   6       14.04       14.58     10.83 o
  -2  11   6       20.60       21.90     10.80 o
  -1  11   6       66.42       73.38     18.00 o
   0  11   6       25.75        7.40     14.12 o
   1  11   6     1372.12     1373.88     76.84 o
   2  11   6     1239.57     1306.27     75.04 o
   3  11   6      234.11      247.09     33.59 o
   4  11   6      295.01      319.53     36.32 o
   5  11   6       75.69       88.92     16.31 o
   6  11   6      108.56      116.23     23.09 o
   7  11   6        1.08       10.42     12.65 o
   8  11   6       35.81       18.35      7.67 o
   9  11   6        1.89       26.68     22.76 o
  10  11   6        2.41       15.47     21.64 o
  11  11   6        0.34       -8.11     19.31 o
  -7  12   6       22.64       38.25     22.84 o
  -6  12   6       28.29       44.03     18.61 o
  -5  12   6       10.48       -3.75      5.66 o
  -4  12   6       24.49       34.26     14.06 o
  -3  12   6        0.36       -0.20     10.04 o
  -2  12   6       49.53       45.77     48.78 o
  -1  12   6        1.23       11.15     14.58 o
   0  12   6      584.37      629.93     68.07 o
   1  12   6        4.11       -2.93     17.85 o
   2  12   6      562.23      506.99     49.54 o
   3  12   6      306.21      322.75     38.89 o
   4  12   6       30.50       26.92     12.73 o
   5  12   6        5.65       -2.14      6.28 o
   6  12   6        5.21        0.30     11.72 o
   7  12   6       22.75       40.66     15.20 o
   8  12   6        9.17       13.39      6.54 o
   9  12   6        5.18       17.21     13.16 o
  10  12   6        5.61        1.88     12.36 o
  -6  13   6        7.79       24.07     19.88 o
  -5  13   6        6.05       30.56     15.05 o
  -4  13   6        6.64       -0.58      4.27 o
  -3  13   6       14.97        6.49     10.78 o
  -2  13   6        5.86       -6.09     15.81 o
  -1  13   6      284.53      310.90     54.27 o
   0  13   6       35.04       34.13     41.18 o
   1  13   6       52.08       17.32      8.98 o
   2  13   6      224.19      211.58     34.75 o
   3  13   6       54.91       53.85     17.78 o
   4  13   6        0.23       -7.61      6.76 o
   5  13   6       23.76        7.17      3.12 o
   6  13   6       17.35        4.99      7.28 o
   7  13   6        1.39        6.66     13.48 o
   8  13   6        0.06        1.28      7.45 o
   9  13   6        1.02        5.00      9.08 o
  -5  14   6       19.97       -7.84     13.50 o
  -4  14   6        7.62       26.57     12.09 o
  -3  14   6      143.19      192.23     34.63 o
  -2  14   6       12.96       38.92     19.83 o
  -1  14   6       76.18       82.24     31.84 o
   0  14   6        5.94       11.96      6.03 o
   1  14   6       26.21       35.00     48.12 o
   2  14   6       16.39       22.70     41.18 o
   3  14   6        5.88        4.78     10.43 o
   4  14   6       43.48       32.33     12.10 o
   5  14   6        1.84       -2.98     14.20 o
   6  14   6       24.84       11.68     12.08 o
   7  14   6        1.32        2.15     10.74 o
   8  14   6       15.07       19.92     15.36 o
  -3  15   6        2.90       19.42     17.27 o
  -2  15   6        6.39       31.52     18.25 o
  -1  15   6       25.27       31.31     16.34 o
   0  15   6        1.77       49.91     29.78 o
   1  15   6       13.20       41.19     23.99 o
   2  15   6       35.14       25.62     20.34 o
   3  15   6        0.60       10.12     11.09 o
   4  15   6        8.86       15.07     12.47 o
   5  15   6        2.57      -11.98     13.72 o
   6  15   6        0.20        1.38      8.89 o
  -1  16   6        4.22       21.91     16.94 o
   0  16   6       13.27       13.88     23.24 o
   1  16   6        0.13        8.27     13.90 o
   2  16   6        0.17        4.78      6.71 o
   3  16   6        7.20      -10.35     15.08 o
   3 -13   7       34.92       35.81     12.13 o
  -1 -12   7       36.08       18.57      6.87 o
   0 -12   7        0.12       -4.26     18.05 o
   1 -12   7       60.62       49.85     36.07 o
   2 -12   7        4.98       30.36     19.82 o
   3 -12   7      119.57      164.74     35.41 o
   4 -12   7        0.22       -3.99      8.90 o
   5 -12   7      110.86      134.09     28.83 o
   6 -12   7       35.78       22.45     17.20 o
   7 -12   7       29.94       22.78     16.88 o
  -3 -11   7        4.42       -7.60     21.38 o
  -2 -11   7       39.25       16.39      9.48 o
  -1 -11   7        0.00       -6.36     19.63 o
   0 -11   7       64.51       49.58     16.39 o
   1 -11   7        7.61       11.06     12.17 o
   2 -11   7       91.28       77.91     23.57 o
   3 -11   7        7.67       22.40     16.95 o
   4 -11   7      204.26      236.09     37.71 o
   5 -11   7      132.33      141.29     31.54 o
   6 -11   7      145.14      135.56     29.50 o
   7 -11   7       41.39       40.81     18.74 o
   8 -11   7       16.50       11.75     13.26 o
   9 -11   7       17.55       33.85     11.98 o
  -4 -10   7       21.87       10.55      7.41 o
  -3 -10   7        4.46       -4.03     16.51 o
  -2 -10   7        7.51        5.36     24.81 o
  -1 -10   7       40.22       11.23     32.55 o
   0 -10   7       59.44       59.12     18.68 o
   1 -10   7       16.43       -3.46      7.41 o
   2 -10   7       37.35       39.93     21.58 o
   3 -10   7       33.24       43.90     11.21 o
   4 -10   7       42.26       29.10     22.95 o
   5 -10   7       55.26       52.66     16.85 o
   6 -10   7       62.16       88.08     20.68 o
   7 -10   7        3.58       -5.51     13.40 o
   8 -10   7       96.16      116.59     27.56 o
   9 -10   7        3.19       -5.45      9.56 o
  10 -10   7       29.34       45.74     31.28 o
  -5  -9   7        4.93       -6.34      8.98 o
  -4  -9   7       11.67        9.24      7.98 o
  -3  -9   7       27.86       22.58     11.17 o
  -2  -9   7       11.85        2.79     23.49 o
  -1  -9   7      148.56      155.15     25.07 o
   0  -9   7       13.09       24.07     17.91 o
   1  -9   7      121.82      154.49     27.83 o
   2  -9   7       17.26       31.25     14.84 o
   3  -9   7       31.44       50.28     16.38 o
   4  -9   7      291.80      273.79     32.55 o
   5  -9   7        3.15        3.59      7.20 o
   6  -9   7       16.76       22.60     13.35 o
   7  -9   7       19.13       36.96     14.48 o
   8  -9   7       94.17       95.12     25.27 o
   9  -9   7       29.77       18.49     23.95 o
  10  -9   7       14.43       12.43     10.51 o
  11  -9   7        0.37       -5.49     24.49 o
  -6  -8   7        8.32      -16.70     31.94 o
  -5  -8   7        3.45       13.47     10.60 o
  -4  -8   7       33.63       13.65      4.46 o
  -3  -8   7       24.63       24.12     11.25 o
  -2  -8   7       36.30       45.80     14.76 o
  -1  -8   7      113.09       93.84     21.63 o
   0  -8   7      154.17      167.99     26.82 o
   1  -8   7      613.70      569.55     51.62 o
   2  -8   7        4.91       13.75     11.18 o
   3  -8   7        5.27       15.90      8.95 o
   4  -8   7      303.19      417.76     38.06 o
   5  -8   7      163.04      203.77     27.53 o
   6  -8   7        4.63        0.18      5.81 o
   7  -8   7      196.57      219.34     29.34 o
   8  -8   7       79.15       96.07     20.01 o
   9  -8   7      203.14      238.75     53.08 o
  10  -8   7        0.87       -9.16     11.98 o
  11  -8   7       71.68       79.04     37.21 o
  12  -8   7        5.73       10.52     23.78 o
  -7  -7   7        0.05        3.51     22.40 o
  -6  -7   7        0.54      -23.15     24.28 o
  -5  -7   7        0.37       -6.96     16.16 o
  -4  -7   7        0.21       -5.51      3.67 o
  -3  -7   7       24.15       21.87      8.28 o
  -2  -7   7        6.83       12.59      8.07 o
  -1  -7   7        2.36       -3.84     13.00 o
   0  -7   7        2.42        6.24     11.82 o
   1  -7   7        4.85       -2.82     12.63 o
   2  -7   7      143.16      159.04     26.79 o
   3  -7   7      105.05      117.84     27.10 o
   4  -7   7      165.10      143.63     19.68 o
   5  -7   7      427.05      435.39     38.34 o
   6  -7   7      174.79      181.82     24.05 o
   7  -7   7      100.22       86.37     17.11 o
   8  -7   7      309.78      360.42     30.27 o
   9  -7   7        6.29       18.16     16.45 o
  10  -7   7       68.16       94.57     19.83 o
  11  -7   7        8.89        6.83      9.97 o
  12  -7   7       13.26       27.73     22.13 o
  -7  -6   7        2.51        2.34     32.01 o
  -6  -6   7        1.38        8.55     11.56 o
  -5  -6   7        0.10       -3.59     14.70 o
  -4  -6   7        0.19       -0.03     12.81 o
  -3  -6   7        2.56        7.82      6.62 o
  -2  -6   7       23.32       20.07      7.10 o
  -1  -6   7        8.45       15.43      8.70 o
   0  -6   7      394.40      371.42     35.82 o
   1  -6   7        2.46        3.83      6.61 o
   2  -6   7        3.36       19.33     10.20 o
   3  -6   7       28.42       33.82     20.51 o
   4  -6   7      214.01      160.31     22.92 o
   5  -6   7      786.52      782.70     35.09 o
   6  -6   7      264.75      253.54     21.74 o
   7  -6   7       43.75       43.77      5.58 o
   8  -6   7      139.56      142.54     17.69 o
   9  -6   7        3.76        1.94      5.50 o
  10  -6   7       83.46       85.91     18.14 o
  11  -6   7       11.95       15.65     12.47 o
  12  -6   7       38.23       40.31     18.75 o
  13  -6   7       18.20       33.74     21.26 o
  -8  -5   7        0.48       11.30     13.11 o
  -7  -5   7        0.84        2.86     10.49 o
  -6  -5   7        1.47       -0.29      9.16 o
  -5  -5   7        0.54       -6.18      8.08 o
  -4  -5   7        5.64        0.39      7.28 o
  -3  -5   7        1.22       -0.05      4.53 o
  -2  -5   7       88.53      116.67     12.90 o
  -1  -5   7       36.72       37.03      6.20 o
   0  -5   7     1017.02     1190.14     61.37 o
   1  -5   7       16.33       16.82      7.07 o
   2  -5   7     1329.76     1447.85     70.65 o
   3  -5   7      706.82      687.37     48.74 o
   4  -5   7      216.93      249.22     18.38 o
   5  -5   7      447.33      425.64     28.99 o
   6  -5   7      286.40      263.95     24.12 o
   7  -5   7      635.65      648.13     36.55 o
   8  -5   7       91.95      101.87     14.11 o
   9  -5   7      569.99      564.66     43.77 o
  10  -5   7       39.62       47.93     11.30 o
  11  -5   7        7.06       18.81      8.97 o
  12  -5   7       25.60       17.77     14.38 o
  13  -5   7        1.18       14.31     16.84 o
  -8  -4   7        1.13       -0.08      8.48 o
  -7  -4   7       37.53       31.70     12.48 o
  -6  -4   7        2.10       -0.65      7.78 o
  -5  -4   7        3.40       -4.05      9.64 o
  -4  -4   7       15.15        1.48      6.69 o
  -3  -4   7       54.23       55.95     14.96 o
  -2  -4   7        0.11        2.53      7.63 o
  -1  -4   7      881.09      930.64     35.75 o
   0  -4   7       23.43       29.51      5.55 o
   1  -4   7     1246.84     1322.85     62.14 o
   2  -4   7       62.78       53.79     13.81 o
   3  -4   7      601.51      631.91     26.36 o
   4  -4   7      623.65      635.36     31.86 o
   5  -4   7       90.06       75.19     14.96 o
   6  -4   7      587.42      633.50     38.96 o
   7  -4   7      199.84      220.24     23.41 o
   8  -4   7       71.38       85.94     15.57 o
   9  -4   7      122.44      110.19     18.70 o
  10  -4   7       68.27       33.08      9.80 o
  11  -4   7       51.84       55.59     16.57 o
  12  -4   7        1.48        2.94     12.13 o
  13  -4   7        5.52       13.81      9.78 o
  -8  -3   7       16.12       25.86     12.34 o
  -7  -3   7        2.65        9.89      9.70 o
  -6  -3   7        2.86       21.14      6.81 o
  -5  -3   7       10.87       11.25     11.82 o
  -4  -3   7       48.53       42.75      9.12 o
  -3  -3   7        0.08       -2.75      6.15 o
  -2  -3   7       57.38       41.10      6.98 o
  -1  -3   7        1.85        9.89      3.64 o
   0  -3   7      542.20      470.95     22.69 o
   1  -3   7      524.76      517.72     23.15 o
   2  -3   7       16.73        3.61      4.12 o
   3  -3   7        4.47        1.95      4.02 o
   4  -3   7        0.97       -1.01      3.70 o
   5  -3   7       22.87       24.71      4.80 o
   6  -3   7      102.43       96.30     13.02 o
   7  -3   7       62.85       80.70     11.57 o
   8  -3   7      107.22       62.16     16.00 o
   9  -3   7      791.99      830.67     52.39 o
  10  -3   7      253.77      277.50     30.71 o
  11  -3   7        0.11        4.17      8.77 o
  12  -3   7       12.79        9.25      8.45 o
  13  -3   7        2.63       -3.95     12.23 o
  14  -3   7       15.47       34.68     19.64 o
  -9  -2   7        0.97        0.59     17.73 o
  -8  -2   7        3.66       25.44     16.61 o
  -7  -2   7       71.17      116.62     29.19 o
  -6  -2   7        6.49        7.44      6.92 o
  -5  -2   7       18.32        0.50      3.77 o
  -4  -2   7      253.25      287.14     23.40 o
  -3  -2   7        0.33       17.96      5.73 o
  -2  -2   7      170.15      184.36     14.40 o
  -1  -2   7       14.07       26.83      4.29 o
   0  -2   7      120.28      125.05      9.57 o
   1  -2   7       75.14       59.91      7.16 o
   2  -2   7     1790.07     1868.74     40.32 o
   3  -2   7      188.20      210.25     11.71 o
   4  -2   7      896.93      894.35     30.79 o
   5  -2   7      648.76      632.46     26.79 o
   6  -2   7      453.03      403.46     25.63 o
   7  -2   7     1083.10      934.56     53.85 o
   8  -2   7      682.80      649.39     43.43 o
   9  -2   7      254.70      241.18     27.81 o
  10  -2   7        8.01       15.15      6.57 o
  11  -2   7      133.43      137.85     19.26 o
  12  -2   7        7.03        7.78     11.85 o
  13  -2   7       11.48       17.96     14.87 o
  14  -2   7        0.17       10.71     17.54 o
  -9  -1   7        0.39      -36.23     24.15 o
  -8  -1   7       16.15       37.68     27.28 o
  -7  -1   7       14.40       18.20     17.55 o
  -6  -1   7        0.38        2.35      5.96 o
  -5  -1   7      126.07      123.76     16.16 o
  -4  -1   7       43.89       51.01     15.83 o
  -3  -1   7      103.64       83.44     12.38 o
  -2  -1   7       90.91       73.55      9.40 o
  -1  -1   7      444.03      426.24     17.20 o
   0  -1   7       47.53       46.85      4.95 o
   1  -1   7     2576.64     2608.15     40.59 o
   2  -1   7     1228.16     1324.80     28.21 o
   3  -1   7     2360.30     2309.14     40.89 o
   4  -1   7      778.28      763.19     26.25 o
   5  -1   7     2554.69     2526.37     60.28 o
   6  -1   7     2172.35     2139.77     55.16 o
   7  -1   7       41.23       43.93      8.05 o
   8  -1   7     1512.65     1475.68     64.58 o
   9  -1   7      252.20      260.64     24.67 o
  10  -1   7       48.34       61.18     12.20 o
  11  -1   7        0.30        2.02      7.43 o
  12  -1   7      108.89      138.01     24.26 o
  13  -1   7       17.69       19.49     11.39 o
  14  -1   7       21.62       50.21     27.82 o
  -9   0   7        5.14       13.45     12.62 o
  -8   0   7       50.96       36.34     26.02 o
  -7   0   7       11.62       23.96     20.19 o
  -6   0   7        0.21        8.92     12.53 o
  -5   0   7       32.66       27.05      6.90 o
  -4   0   7       43.31       25.93      7.61 o
  -3   0   7       19.26       19.19     10.90 o
  -2   0   7        2.97        2.22      5.80 o
  -1   0   7       58.73       53.59      5.50 o
   0   0   7       12.78       16.77      2.80 o
   1   0   7       14.34       13.76      2.24 o
   2   0   7      985.46      942.13     21.39 o
   3   0   7      214.82      240.71     13.50 o
   4   0   7     1136.87     1174.24     30.53 o
   5   0   7      266.13      264.19     19.05 o
   6   0   7        3.71        5.85      3.46 o
   7   0   7      188.72      180.03     16.63 o
   8   0   7      105.08      143.83     16.36 o
   9   0   7        7.02        4.04      8.16 o
  10   0   7      133.09      115.49     15.85 o
  11   0   7      118.47       99.24     14.57 o
  12   0   7      105.91      113.91     20.99 o
  13   0   7        0.80        3.56      6.13 o
  14   0   7        8.95       16.35     47.79 o
  -9   1   7        0.14       12.07     14.91 o
  -8   1   7        0.98      -10.09     26.63 o
  -7   1   7       23.29        2.83     19.09 o
  -6   1   7      145.40      157.21     19.17 o
  -5   1   7        0.28       -1.91      5.76 o
  -4   1   7       92.84       78.57     17.08 o
  -3   1   7       78.47       99.17      9.57 o
  -2   1   7      107.45      116.83      7.35 o
  -1   1   7       25.27       14.16      5.24 o
   0   1   7      105.35       87.01     10.61 o
   1   1   7     2010.02     2021.49     51.99 o
   2   1   7     1214.62     1201.25     24.66 o
   3   1   7     2671.27     2731.24     46.65 o
   4   1   7      604.85      603.59     25.01 o
   5   1   7     2576.70     2453.22     50.14 o
   6   1   7        1.96        2.19      4.92 o
   7   1   7      637.62      595.21     29.81 o
   8   1   7      210.64      204.76     18.57 o
   9   1   7       68.49       46.85      9.50 o
  10   1   7        0.85       -3.45      9.97 o
  11   1   7      443.16      495.49     37.59 o
  12   1   7        0.21        2.69     12.39 o
  13   1   7        5.82       27.97     15.46 o
  14   1   7       36.11       73.48     29.37 o
  -9   2   7        0.61        2.10      7.94 o
  -8   2   7       77.21      103.91     23.77 o
  -7   2   7        0.67        2.83     22.19 o
  -6   2   7        0.53        3.44      3.99 o
  -5   2   7       92.31      136.33     15.30 o
  -4   2   7       17.43        6.93      5.05 o
  -3   2   7      179.21      172.80     13.66 o
  -2   2   7       58.89       57.73      6.65 o
  -1   2   7     1012.70     1029.24     39.25 o
   0   2   7       66.07       46.83      9.58 o
   1   2   7     2042.42     2059.86     52.80 o
   2   2   7       10.57        6.95      5.81 o
   3   2   7      348.71      284.27     17.33 o
   4   2   7     4815.21     4982.28     80.54 o
   5   2   7     1710.56     1694.23     58.07 o
   6   2   7     1735.70     1600.73     64.15 o
   7   2   7      399.63      423.45     26.00 o
   8   2   7      307.77      342.91     23.09 o
   9   2   7      128.43      134.34     13.83 o
  10   2   7      383.66      451.48     34.38 o
  11   2   7       99.67      110.38     17.42 o
  12   2   7        5.91       16.74      9.24 o
  13   2   7       19.16       14.15      5.65 o
  14   2   7        4.93        3.22      7.33 o
  -9   3   7        3.41        0.63     10.04 o
  -8   3   7        0.33        0.54     11.09 o
  -7   3   7        6.25      -13.10     14.55 o
  -6   3   7       39.46       30.93      8.85 o
  -5   3   7        1.13        7.67      4.48 o
  -4   3   7       82.52       72.61     13.26 o
  -3   3   7      305.66      328.71     25.58 o
  -2   3   7      359.19      340.52     24.62 o
  -1   3   7      113.14      120.10      9.57 o
   0   3   7      559.55      531.36     29.35 o
   1   3   7      232.52      270.38     18.83 o
   2   3   7      947.55      933.32     25.49 o
   3   3   7      943.41     1060.09     35.38 o
   4   3   7     2414.42     2433.16     56.76 o
   5   3   7      294.91      312.38     23.49 o
   6   3   7     2225.57     2299.75     64.82 o
   7   3   7      399.55      415.77     22.12 o
   8   3   7      257.97      303.12     21.05 o
   9   3   7       57.88       56.24     11.80 o
  10   3   7      113.78      132.16     19.42 o
  11   3   7      225.60      238.96     26.26 o
  12   3   7      160.19      146.71     27.32 o
  13   3   7        6.23       26.88      8.39 o
  14   3   7        0.52      -21.97     18.04 o
  -9   4   7        0.20        8.92     11.61 o
  -8   4   7        2.27        2.50      7.08 o
  -7   4   7       26.10       30.49     14.65 o
  -6   4   7       10.56        6.44      6.58 o
  -5   4   7       34.43       16.85      9.36 o
  -4   4   7       21.87       26.22      7.04 o
  -3   4   7       60.24       77.94      9.62 o
  -2   4   7       33.39       34.37     10.46 o
  -1   4   7       53.17       47.47      4.56 o
   0   4   7       23.22       32.81      9.01 o
   1   4   7       22.16       25.67      4.78 o
   2   4   7     1236.93     1310.96     31.80 o
   3   4   7      693.92      717.44     29.54 o
   4   4   7      207.36      199.17     13.88 o
   5   4   7      982.98      876.94     43.51 o
   6   4   7       41.75       55.74     11.32 o
   7   4   7      575.88      589.04     20.87 o
   8   4   7       98.59       87.22      7.39 o
   9   4   7       93.46       76.15     12.62 o
  10   4   7      147.59      143.99     20.42 o
  11   4   7       84.68      120.92     18.52 o
  12   4   7       18.10       15.75     13.39 o
  13   4   7       16.89       18.02     13.11 o
  14   4   7       23.04       19.87      8.40 o
  -9   5   7        0.33       21.27     22.63 o
  -8   5   7       14.15        6.65      7.86 o
  -7   5   7        4.67       -5.36     17.08 o
  -6   5   7       15.07        8.55      8.85 o
  -5   5   7      184.53      167.28     18.75 o
  -4   5   7        5.47        8.60     11.66 o
  -3   5   7      344.89      327.72     22.93 o
  -2   5   7       20.03       16.05      9.13 o
  -1   5   7      818.50      774.69     43.41 o
   0   5   7       63.94       78.62     20.35 o
   1   5   7     3451.20     3347.32     61.20 o
   2   5   7     2329.58     2541.38     49.05 o
   3   5   7     1535.57     1375.25     38.39 o
   4   5   7     1946.80     1909.51     58.88 o
   5   5   7      861.25      856.24     30.44 o
   6   5   7     1894.65     1918.01     41.83 o
   7   5   7      352.44      399.69     24.27 o
   8   5   7      929.00      923.72     41.60 o
   9   5   7       88.90      170.12     32.36 o
  10   5   7      191.03      197.28     28.70 o
  11   5   7       18.44       -0.43      8.02 o
  12   5   7      110.42      130.31     25.54 o
  13   5   7        0.57       -1.61     18.12 o
  14   5   7        0.16       10.94      7.09 o
  -9   6   7        0.36       -3.13      8.26 o
  -8   6   7        0.54       10.55     12.74 o
  -7   6   7       12.55       22.49     11.48 o
  -6   6   7       58.18       45.34     11.09 o
  -5   6   7        1.17       22.86      9.33 o
  -4   6   7      113.66      115.92     13.53 o
  -3   6   7      275.00      311.23     28.77 o
  -2   6   7        3.93        1.37     10.82 o
  -1   6   7      139.28      103.89     13.61 o
   0   6   7      623.14      691.48     33.08 o
   1   6   7        1.69       -6.14      6.33 o
   2   6   7     2441.22     2463.74     59.65 o
   3   6   7       24.00       36.86      6.94 o
   4   6   7     1485.87     1419.57     52.89 o
   5   6   7       27.18       15.50      4.40 o
   6   6   7      641.49      573.14     29.03 o
   7   6   7       33.32       20.31      3.75 o
   8   6   7       18.61       22.84      9.49 o
   9   6   7       71.08       66.34     12.64 o
  10   6   7        8.31       20.78     11.86 o
  11   6   7       11.31       -4.55      9.11 o
  12   6   7        3.83       10.88     13.12 o
  13   6   7        7.47       -0.63     18.06 o
  -9   7   7       12.21       38.65     21.15 o
  -8   7   7        0.03       12.16     17.32 o
  -7   7   7        6.65        0.21      4.20 o
  -6   7   7        7.26       10.39     11.82 o
  -5   7   7        1.36       18.82     11.19 o
  -4   7   7       78.87       70.83     17.77 o
  -3   7   7        0.94        4.67     10.07 o
  -2   7   7       34.66       47.18     18.50 o
  -1   7   7       53.34       48.50     13.74 o
   0   7   7      597.01      592.46     33.86 o
   1   7   7       92.12       68.73     12.27 o
   2   7   7        1.66        6.69      8.39 o
   3   7   7     1209.02     1159.23     39.13 o
   4   7   7       10.66       14.01      5.67 o
   5   7   7      126.30      136.88     12.35 o
   6   7   7       91.42      108.25     15.93 o
   7   7   7      391.30      364.87     27.61 o
   8   7   7        8.95       -5.16      5.16 o
   9   7   7      118.91       87.80     24.66 o
  10   7   7        2.03       16.98     17.09 o
  11   7   7        0.39       -0.09      7.27 o
  12   7   7        0.61        6.84     11.97 o
  13   7   7        0.67        3.38     11.93 o
  -8   8   7       16.50       38.90     17.86 o
  -7   8   7        0.81       34.76     18.46 o
  -6   8   7       95.57      151.45     22.53 o
  -5   8   7       14.13       -8.46     16.77 o
  -4   8   7        1.16        9.56      9.04 o
  -3   8   7       12.72       19.31      9.23 o
  -2   8   7      790.40      787.39     45.74 o
  -1   8   7      120.10      146.66     19.85 o
   0   8   7      959.65     1093.88     62.49 o
   1   8   7      406.11      357.41     30.11 o
   2   8   7      204.45      242.46     25.58 o
   3   8   7      652.82      614.26     34.43 o
   4   8   7      561.43      601.78     29.19 o
   5   8   7       31.73       26.18      6.07 o
   6   8   7      273.03      311.63     30.07 o
   7   8   7      646.92      586.77     40.41 o
   8   8   7      844.75      862.21     49.31 o
   9   8   7       21.57        4.74      7.44 o
  10   8   7       58.52       78.82     22.82 o
  11   8   7       65.21      106.01     33.49 o
  12   8   7       15.15       37.38     14.40 o
  13   8   7        0.04       12.39     20.15 o
  -8   9   7        0.99       55.43     28.94 o
  -7   9   7       16.64       41.21     22.43 o
  -6   9   7        1.84       23.52     28.29 o
  -5   9   7        1.83        1.55     17.04 o
  -4   9   7      328.76      366.67     30.05 o
  -3   9   7       70.25       58.61     15.62 o
  -2   9   7      726.19      781.23     47.72 o
  -1   9   7      375.60      430.21     33.64 o
   0   9   7      349.34      379.83     34.57 o
   1   9   7      243.64      246.59     37.25 o
   2   9   7      449.00      467.27     36.31 o
   3   9   7      324.26      343.00     30.91 o
   4   9   7      507.21      502.51     25.00 o
   5   9   7      654.75      641.66     44.06 o
   6   9   7      994.74     1099.35     58.03 o
   7   9   7        2.67       -3.99     13.34 o
   8   9   7       19.70       24.76     12.00 o
   9   9   7       12.36       10.44      7.30 o
  10   9   7        0.13       -6.03      9.50 o
  11   9   7       23.77       13.57     32.24 o
  12   9   7        0.02       17.97     13.61 o
  -7  10   7        0.01       10.33     25.64 o
  -6  10   7       44.02       75.12     14.84 o
  -5  10   7       13.81       24.86     18.86 o
  -4  10   7       12.00       25.07     12.42 o
  -3  10   7       70.21       65.90     14.13 o
  -2  10   7       84.44       79.82     23.73 o
  -1  10   7      101.29      159.40     34.93 o
   0  10   7        7.56        3.94     20.59 o
   1  10   7      128.59      111.06     19.68 o
   2  10   7       31.93       24.09     14.10 o
   3  10   7        0.70       19.10     32.81 o
   4  10   7      427.60      406.28     32.21 o
   5  10   7        0.49        8.40     14.90 o
   6  10   7      356.26      369.69     35.74 o
   7  10   7      335.19      366.16     35.72 o
   8  10   7        7.68       19.87      8.21 o
   9  10   7       28.53       37.71     13.55 o
  10  10   7       74.30       53.66     19.76 o
  11  10   7        1.10       -3.75      5.24 o
  -7  11   7        2.68       44.22     28.98 o
  -6  11   7        0.30      -11.08     11.03 o
  -5  11   7       17.06       51.77     17.53 o
  -4  11   7        3.69       19.32     12.57 o
  -3  11   7      113.74      147.16     24.52 o
  -2  11   7       21.14       11.07     21.68 o
  -1  11   7      262.42      291.56     47.17 o
   0  11   7      616.05      657.62     57.21 o
   1  11   7       34.47       30.91     10.78 o
   2  11   7      564.86      607.58     43.81 o
   3  11   7       68.23       59.18     16.94 o
   4  11   7      497.21      531.12     44.61 o
   5  11   7        0.13        6.44      7.31 o
   6  11   7      155.62      178.35     26.07 o
   7  11   7        0.55       23.67     13.45 o
   8  11   7      232.97      289.11     33.72 o
   9  11   7       10.05       14.59      8.75 o
  10  11   7       31.73       45.64     22.66 o
  11  11   7        0.15       -6.22     12.59 o
  -6  12   7        0.10       15.96     17.29 o
  -5  12   7        0.24        6.51     14.57 o
  -4  12   7        1.62       10.95     17.58 o
  -3  12   7       27.87       29.69     15.88 o
  -2  12   7       77.19       58.93     15.65 o
  -1  12   7        1.18       -6.83     13.27 o
   0  12   7        5.54       -2.11      6.17 o
   1  12   7       17.62       11.05      8.50 o
   2  12   7      301.15      307.11     39.24 o
   3  12   7       13.19       -0.80     11.37 o
   4  12   7      131.41      170.51     28.97 o
   5  12   7        0.75        5.20     11.63 o
   6  12   7      104.50      105.20     18.62 o
   7  12   7        1.22       -3.54     15.11 o
   8  12   7        8.46       15.96      7.45 o
   9  12   7        0.25        7.98     12.01 o
  10  12   7       13.36        2.44     10.68 o
  -5  13   7        2.31        2.04     11.67 o
  -4  13   7        4.18        2.39      9.85 o
  -3  13   7        7.18        8.25     10.21 o
  -2  13   7       15.79      -19.29     17.66 o
  -1  13   7       59.54       55.38     30.56 o
   0  13   7        0.58       22.49     31.42 o
   1  13   7       11.56       18.45     39.19 o
   2  13   7      195.37      191.52     36.87 o
   3  13   7       95.04      123.40     26.53 o
   4  13   7       53.38       56.19     15.31 o
   5  13   7        6.23        3.57      8.95 o
   6  13   7        1.79       -7.78     12.77 o
   7  13   7        0.68       -3.36     12.63 o
   8  13   7        0.06        0.97      9.68 o
   9  13   7        2.16        8.46      9.50 o
  -4  14   7        0.63       21.75     23.80 o
  -3  14   7       16.04        8.96     18.86 o
  -2  14   7        1.51       27.99     22.75 o
  -1  14   7       28.87       49.51     29.81 o
   0  14   7      168.44      146.80     37.17 o
   1  14   7       12.30        8.60      7.47 o
   2  14   7       86.13       80.12     24.64 o
   3  14   7       29.11       49.22     18.28 o
   4  14   7      113.44      134.59     28.20 o
   5  14   7        7.35        0.31      9.61 o
   6  14   7       37.61       20.03     10.70 o
   7  14   7        2.74       -7.37     11.59 o
   8  14   7       42.12       27.53     15.86 o
  -2  15   7      129.20      171.09     32.65 o
  -1  15   7        0.35       24.00     20.93 o
   0  15   7      202.43      222.64     48.79 o
   1  15   7        0.24        6.37     34.11 o
   2  15   7       74.85      107.97     31.01 o
   3  15   7        6.76       23.09     21.15 o
   4  15   7       33.09       28.58     17.42 o
   5  15   7       32.57       32.47     14.92 o
   6  15   7       26.81       14.84     17.02 o
   1  16   7        0.61       23.15     20.57 o
   2  16   7       15.42        1.97     29.60 o
   3  16   7       12.71       -4.40      7.88 o
   2 -12   8        0.36       12.29     18.92 o
   3 -12   8       12.21       14.75     13.16 o
   4 -12   8        0.02      -14.59     13.73 o
   5 -12   8       96.31      110.25     35.17 o
  -1 -11   8        0.15       -9.43     19.13 o
   0 -11   8       18.33       29.26     16.01 o
   1 -11   8        0.04      -10.28     14.30 o
   2 -11   8      109.40      136.55     36.72 o
   3 -11   8       19.74       37.68     22.28 o
   4 -11   8      108.15       80.47     28.81 o
   5 -11   8        4.72       -1.18      9.88 o
   6 -11   8       40.13       41.20     19.51 o
   7 -11   8       91.62      105.04     27.20 o
   8 -11   8       22.88       17.02     33.31 o
  -3 -10   8        0.33      -20.97     15.73 o
  -2 -10   8        0.01      -33.99     27.10 o
  -1 -10   8       18.57       19.00     23.56 o
   0 -10   8        0.56      -10.77     14.15 o
   1 -10   8       87.13      100.07     24.36 o
   2 -10   8       13.17        3.40     11.15 o
   3 -10   8      154.59      178.79     34.41 o
   4 -10   8      124.66       96.18     24.27 o
   5 -10   8      187.97      217.90     37.76 o
   6 -10   8      142.25      149.18     27.00 o
   7 -10   8       70.54      100.31     25.10 o
   8 -10   8       91.98       80.84     18.86 o
   9 -10   8       40.32       80.29      8.29 o
  -4  -9   8        0.92       -1.53     15.60 o
  -3  -9   8       17.05        2.94     14.89 o
  -2  -9   8        2.63       19.69     16.98 o
  -1  -9   8        0.18       16.36     21.28 o
   0  -9   8      118.40      122.94     25.31 o
   1  -9   8      128.28      133.99     27.99 o
   2  -9   8       14.62       27.65     12.25 o
   3  -9   8       81.85      132.09     28.78 o
   4  -9   8      114.52       73.04     26.06 o
   5  -9   8       86.91      102.98     23.51 o
   6  -9   8        1.22        7.55      8.82 o
   7  -9   8      169.61      196.47     30.62 o
   8  -9   8        6.08       14.13      9.84 o
   9  -9   8       42.88       49.70     17.30 o
  10  -9   8       23.04       16.05     11.30 o
  -5  -8   8        0.02        9.98     35.98 o
  -4  -8   8        7.76       -0.16     11.68 o
  -3  -8   8        0.20        1.77     17.08 o
  -2  -8   8       12.90       12.23      4.45 o
  -1  -8   8       11.87        3.20      9.35 o
   0  -8   8       69.05       71.36     15.75 o
   1  -8   8       21.67       22.43      8.62 o
   2  -8   8      183.25      290.62     39.59 o
   3  -8   8       69.93       62.47     17.92 o
   4  -8   8       30.18       44.02     13.06 o
   5  -8   8      235.00      232.78     36.17 o
   6  -8   8       92.44      119.43     26.79 o
   7  -8   8      273.39      273.43     33.76 o
   8  -8   8       83.70       80.27     16.41 o
   9  -8   8      148.72      163.08     33.88 o
  10  -8   8        1.85       13.75     14.76 o
  11  -8   8      100.73      123.72     38.95 o
  -6  -7   8        1.98       -9.53     14.33 o
  -5  -7   8       35.96       49.85     18.49 o
  -4  -7   8        0.25       -1.51      9.41 o
  -3  -7   8       13.02       33.40     14.97 o
  -2  -7   8        9.38        8.75      8.70 o
  -1  -7   8        3.83       -4.06      9.92 o
   0  -7   8       22.83       26.86      9.58 o
   1  -7   8      371.29      416.31     43.09 o
   2  -7   8      340.72      353.53     41.48 o
   3  -7   8      152.26      169.52     27.63 o
   4  -7   8       16.02       12.87      6.95 o
   5  -7   8      160.17      181.35     29.92 o
   6  -7   8      321.68      376.54     44.73 o
   7  -7   8       42.65       42.27     18.37 o
   8  -7   8      171.59      194.33     34.22 o
   9  -7   8        2.75       -5.50      9.34 o
  10  -7   8       66.81       72.17     21.86 o
  11  -7   8        1.61       18.71     14.57 o
  12  -7   8        9.01       19.84     22.76 o
  -6  -6   8        0.05      -30.25     22.37 o
  -5  -6   8        0.17        2.83     10.55 o
  -4  -6   8       21.63       18.77     10.04 o
  -3  -6   8       12.66       26.79     12.99 o
  -2  -6   8       87.71      115.83     18.82 o
  -1  -6   8       30.75       19.34      9.69 o
   0  -6   8        4.67       -0.54      5.98 o
   1  -6   8       91.65       75.57     16.95 o
   2  -6   8      217.86      225.73     30.66 o
   3  -6   8      695.96      630.06     50.88 o
   4  -6   8       62.94       20.69     24.31 o
   5  -6   8      122.80       86.91     15.25 o
   6  -6   8       51.32       26.75     12.91 o
   7  -6   8       19.93       11.65      9.06 o
   8  -6   8       37.33       53.63     12.87 o
   9  -6   8      119.71      119.00     19.58 o
  10  -6   8        5.52        1.79      5.99 o
  11  -6   8        7.09       19.62     11.86 o
  12  -6   8        0.26       22.78     10.13 o
  -7  -5   8        0.04       20.14     11.71 o
  -6  -5   8       11.72        7.43     14.28 o
  -5  -5   8        3.58       -6.39      9.87 o
  -4  -5   8        2.29        0.34     10.99 o
  -3  -5   8        9.12       20.01      5.40 o
  -2  -5   8      228.35      273.29     27.14 o
  -1  -5   8      140.01      142.95     18.99 o
   0  -5   8       87.50       67.47     20.97 o
   1  -5   8      136.30      127.62     20.03 o
   2  -5   8      149.19      173.74     25.38 o
   3  -5   8        1.78       -1.66     14.81 o
   4  -5   8      416.35      416.30     21.42 o
   5  -5   8      265.80      275.75     22.39 o
   6  -5   8      258.75      250.39     24.33 o
   7  -5   8      506.10      502.94     37.68 o
   8  -5   8       92.39       78.33     14.96 o
   9  -5   8        8.20        3.84      5.09 o
  10  -5   8        1.70        7.59      8.15 o
  11  -5   8       28.11       35.62     14.75 o
  12  -5   8       11.68       11.97     21.69 o
  13  -5   8        9.38       20.18     17.62 o
  -7  -4   8        8.36        4.15      6.37 o
  -6  -4   8        0.06      -13.01      9.91 o
  -5  -4   8        1.11       -9.36     18.44 o
  -4  -4   8       73.44       79.99     13.99 o
  -3  -4   8       80.07       93.27     19.35 o
  -2  -4   8        0.14       -1.09      6.65 o
  -1  -4   8      427.56      442.61     32.84 o
   0  -4   8      413.20      374.26     30.39 o
   1  -4   8      759.06      730.40     48.98 o
   2  -4   8      206.03      137.77     27.34 o
   3  -4   8      938.07      961.08     57.94 o
   4  -4   8      627.54      632.57     29.08 o
   5  -4   8      419.62      434.64     25.54 o
   6  -4   8      269.32      277.02     25.75 o
   7  -4   8      135.57      166.14     21.12 o
   8  -4   8      440.04      441.13     37.44 o
   9  -4   8      152.26      124.92     19.47 o
  10  -4   8      349.23      393.11     35.29 o
  11  -4   8        0.30       14.03      9.81 o
  12  -4   8       43.00       74.17     23.11 o
  13  -4   8        4.48       -9.87     11.54 o
  -8  -3   8        0.39       42.80     21.62 o
  -7  -3   8        0.13        7.52     10.73 o
  -6  -3   8        0.86        5.53      3.25 o
  -5  -3   8        0.27       -5.42      7.47 o
  -4  -3   8       59.98       56.75      9.21 o
  -3  -3   8        6.38       11.79     10.74 o
  -2  -3   8      303.19      321.26     23.72 o
  -1  -3   8      286.12      290.46     20.99 o
   0  -3   8      185.66      174.26     13.65 o
   1  -3   8      316.11      268.94     29.90 o
   2  -3   8      166.50      124.65     12.66 o
   3  -3   8       39.67       36.58      3.98 o
   4  -3   8      205.24      177.15     13.51 o
   5  -3   8      197.75      199.09     16.96 o
   6  -3   8       38.49       26.04      8.03 o
   7  -3   8      568.60      573.32     40.00 o
   8  -3   8      650.37      657.16     44.55 o
   9  -3   8      342.04      292.61     31.80 o
  10  -3   8       10.77        8.55      9.35 o
  11  -3   8        1.01       -7.71     11.91 o
  12  -3   8       37.86       19.78     11.12 o
  13  -3   8        1.16       17.99     13.75 o
  14  -3   8        0.30       15.06     18.22 o
  -8  -2   8        1.99        8.58     29.35 o
  -7  -2   8        9.95       13.80     13.38 o
  -6  -2   8       48.37       55.13     19.73 o
  -5  -2   8       10.64       -1.21     10.59 o
  -4  -2   8       13.06        5.63      9.79 o
  -3  -2   8       26.99       48.09     13.68 o
  -2  -2   8       45.61       72.72     10.91 o
  -1  -2   8       41.75       33.73      6.43 o
   0  -2   8       91.19      101.13      9.91 o
   1  -2   8      202.88      206.40     14.33 o
   2  -2   8      368.88      369.13     31.80 o
   3  -2   8      441.74      470.83     18.47 o
   4  -2   8        6.04        6.78      5.61 o
   5  -2   8      177.65      170.83     16.66 o
   6  -2   8      113.03       92.95     11.69 o
   7  -2   8     1122.07     1089.11     43.66 o
   8  -2   8      544.90      523.49     40.51 o
   9  -2   8      664.81      617.02     45.67 o
  10  -2   8       45.16       30.81     10.77 o
  11  -2   8      323.15      333.34     30.93 o
  12  -2   8        0.18      -16.18     10.79 o
  13  -2   8       63.73       75.52     21.90 o
  14  -2   8       20.34        5.20     16.26 o
  -8  -1   8        3.82      -18.42     12.28 o
  -7  -1   8        0.16       18.51     17.60 o
  -6  -1   8        3.37        3.97      9.95 o
  -5  -1   8       18.72       11.41      5.07 o
  -4  -1   8        0.07       -4.89      9.37 o
  -3  -1   8        8.57        5.04      5.40 o
  -2  -1   8        0.64        3.70      4.39 o
  -1  -1   8      246.70      275.90     14.27 o
   0  -1   8      119.47      102.61      8.93 o
   1  -1   8      381.54      342.83     20.07 o
   2  -1   8        3.59        4.29      6.09 o
   3  -1   8     3871.01     4053.52     56.88 o
   4  -1   8     1611.33     1676.27     37.79 o
   5  -1   8     3119.88     3036.97     81.13 o
   6  -1   8     1065.47      950.85     50.15 o
   7  -1   8     1163.34     1080.34     40.76 o
   8  -1   8       77.67      105.69     17.95 o
   9  -1   8        4.74       16.91      7.88 o
  10  -1   8      879.29     1002.45     50.42 o
  11  -1   8       44.42       37.51     11.68 o
  12  -1   8      117.03      129.73     28.54 o
  13  -1   8        1.61       14.98     12.92 o
  14  -1   8        4.98      -12.62     23.85 o
  -8   0   8       15.15       20.24     20.01 o
  -7   0   8       10.11       18.25     20.14 o
  -6   0   8        2.35       13.72     18.85 o
  -5   0   8        1.83        1.95      5.97 o
  -4   0   8        2.07        0.60      7.52 o
  -3   0   8        0.16       -1.77      4.58 o
  -2   0   8       55.69       44.97     11.63 o
  -1   0   8       14.82       22.41      3.57 o
   0   0   8       82.58       55.46      5.48 o
   1   0   8       12.94       18.11      3.99 o
   2   0   8       23.11       11.31      5.23 o
   3   0   8       18.76       19.35      3.83 o
   4   0   8      569.30      548.65     21.93 o
   5   0   8      101.51      116.08      9.47 o
   6   0   8     1305.43     1375.54     46.42 o
   7   0   8      110.65      106.58     10.18 o
   8   0   8       11.15       29.91      8.45 o
   9   0   8       60.51       56.19     11.82 o
  10   0   8       32.19        9.88      7.11 o
  11   0   8       48.43       54.73     11.52 o
  12   0   8       49.08       21.60     12.39 o
  13   0   8        7.66       -2.73     11.72 o
  14   0   8       11.41        8.39     15.02 o
  -8   1   8        0.75       -3.22     20.31 o
  -7   1   8        4.07      -14.55     27.79 o
  -6   1   8        1.82      -24.25     18.62 o
  -5   1   8        7.95       12.47      8.53 o
  -4   1   8        6.03       -3.18     12.97 o
  -3   1   8        0.26       -3.32      4.25 o
  -2   1   8       72.25       52.10      7.14 o
  -1   1   8        5.20       -1.01      5.48 o
   0   1   8       22.47       24.01      5.98 o
   1   1   8       35.11       58.54      7.90 o
   2   1   8       71.07       75.13      7.04 o
   3   1   8     1186.78     1316.25     32.88 o
   4   1   8      622.74      637.10     26.32 o
   5   1   8     1262.76     1277.43     38.51 o
   6   1   8      101.34      100.21     10.25 o
   7   1   8     1052.14      946.54     27.74 o
   8   1   8      454.79      435.52     26.74 o
   9   1   8      222.27      208.37     19.10 o
  10   1   8        0.42        1.11      6.40 o
  11   1   8       57.57       57.28     12.55 o
  12   1   8        2.26       18.64     13.72 o
  13   1   8        5.54       12.74      5.13 o
  14   1   8        1.37       -1.60     22.30 o
  -8   2   8       11.34        0.98     18.59 o
  -7   2   8       15.02        9.13     27.55 o
  -6   2   8        1.87       -9.62      9.83 o
  -5   2   8       48.72       27.37     11.04 o
  -4   2   8        0.27      -10.37     11.30 o
  -3   2   8      237.96      227.92     16.71 o
  -2   2   8       21.60       28.44      4.65 o
  -1   2   8      379.22      384.59     24.73 o
   0   2   8       23.35       14.71      3.83 o
   1   2   8      569.38      588.05     30.60 o
   2   2   8     2589.97     2463.71     51.49 o
   3   2   8     1189.36     1162.73     32.48 o
   4   2   8     3607.77     3800.14     71.70 o
   5   2   8     1562.89     1521.39     48.96 o
   6   2   8     1895.55     1919.41     77.21 o
   7   2   8      953.69      960.19     57.10 o
   8   2   8     2029.90     1960.17     59.77 o
   9   2   8      153.59      124.13     16.58 o
  10   2   8       75.90       60.77     12.40 o
  11   2   8        7.25       11.00      5.24 o
  12   2   8      317.40      314.19     53.01 o
  13   2   8        4.59       14.10     32.15 o
  14   2   8       24.96        5.53     33.89 o
  -8   3   8        0.12       10.50     23.23 o
  -7   3   8       88.13       95.17     22.49 o
  -6   3   8        0.67      -13.52      9.01 o
  -5   3   8       69.56       82.54     15.48 o
  -4   3   8      111.21       83.74     13.93 o
  -3   3   8       30.97       62.89     10.85 o
  -2   3   8      345.75      300.75     17.65 o
  -1   3   8        2.45       13.37      7.86 o
   0   3   8     1475.73     1477.08     51.26 o
   1   3   8      190.23      164.13     17.17 o
   2   3   8     1280.15     1213.52     32.23 o
   3   3   8      315.47      336.63     16.58 o
   4   3   8     1844.93     1854.44     50.06 o
   5   3   8       67.54       49.74      8.60 o
   6   3   8      150.59      125.01     14.87 o
   7   3   8       87.98      116.95     21.24 o
   8   3   8      246.14      238.45     31.39 o
   9   3   8       53.89       62.80     12.43 o
  10   3   8       42.63       55.11     11.75 o
  11   3   8       27.37       20.89      4.32 o
  12   3   8       97.86      111.99     34.92 o
  13   3   8        5.61       18.94     23.77 o
  14   3   8        5.75       16.39     15.93 o
  -8   4   8        6.24       -2.93     23.09 o
  -7   4   8        0.02        7.78      6.55 o
  -6   4   8       24.76       19.86     10.16 o
  -5   4   8      119.99      167.43     22.25 o
  -4   4   8       24.52       17.35     11.91 o
  -3   4   8       37.25       52.94     10.65 o
  -2   4   8      265.54      281.70     31.47 o
  -1   4   8      661.55      654.80     37.09 o
   0   4   8       58.68       45.67     21.39 o
   1   4   8      647.55      619.80     44.47 o
   2   4   8       90.45      106.92      8.15 o
   3   4   8       90.95       94.60      8.39 o
   4   4   8      161.92      167.07     15.45 o
   5   4   8      201.88      185.19     18.71 o
   6   4   8      216.29      213.91     20.09 o
   7   4   8      193.23      200.26     16.11 o
   8   4   8      227.83      209.94     14.13 o
   9   4   8      116.82      126.06     23.62 o
  10   4   8      405.05      389.92     32.97 o
  11   4   8        0.34        2.21      8.56 o
  12   4   8        0.14       -6.80      5.61 o
  13   4   8        0.41        0.03      8.30 o
  14   4   8        0.98        5.80     13.49 o
  -8   5   8        0.30       -3.40     10.50 o
  -7   5   8        3.98        4.51     15.36 o
  -6   5   8        7.44        5.31     12.49 o
  -5   5   8       97.07      114.61     20.09 o
  -4   5   8       67.61       93.67     14.97 o
  -3   5   8      118.68      124.91     18.97 o
  -2   5   8        5.64        8.97      4.18 o
  -1   5   8      652.17      640.55     33.36 o
   0   5   8      380.21      416.04     35.79 o
   1   5   8      591.11      539.55     25.90 o
   2   5   8      479.36      550.63     25.85 o
   3   5   8     1003.23      960.32     36.88 o
   4   5   8      537.14      572.59     33.86 o
   5   5   8      619.37      567.76     39.87 o
   6   5   8      432.29      394.05     36.87 o
   7   5   8        2.15        7.90      5.01 o
   8   5   8      608.36      643.08     34.76 o
   9   5   8       40.58       23.44      3.52 o
  10   5   8      122.40      124.32     22.54 o
  11   5   8       17.08       37.33     15.11 o
  12   5   8       17.57       -0.12     15.98 o
  13   5   8       15.49       16.02     37.65 o
  14   5   8        0.33       -3.67     23.41 o
  -8   6   8       17.22       14.96     10.48 o
  -7   6   8        4.44       -7.89     11.93 o
  -6   6   8        1.46       18.12     11.79 o
  -5   6   8        1.47        5.18      9.02 o
  -4   6   8       27.11       25.52      8.66 o
  -3   6   8        8.50       16.71      9.80 o
  -2   6   8      448.85      476.57     30.63 o
  -1   6   8      143.70      120.88     17.71 o
   0   6   8     1225.62     1165.83     39.24 o
   1   6   8        0.94       -0.95      4.92 o
   2   6   8     3377.48     3271.18     68.81 o
   3   6   8      323.40      254.76     18.77 o
   4   6   8     1907.81     1762.56     60.87 o
   5   6   8       10.45        6.11      4.91 o
   6   6   8      548.07      526.29     35.46 o
   7   6   8     1146.77     1114.82     42.49 o
   8   6   8      131.65      178.99     19.55 o
   9   6   8      314.15      366.66     42.29 o
  10   6   8        9.28       39.59     14.40 o
  11   6   8        8.36       13.91      6.24 o
  12   6   8       10.12       26.48     10.62 o
  13   6   8        0.03       -2.63     26.11 o
  -8   7   8        2.28       -5.97     10.87 o
  -7   7   8        0.45       -1.68     13.30 o
  -6   7   8       26.32       54.48     20.91 o
  -5   7   8        9.98       39.40     13.65 o
  -4   7   8       48.77       68.68     15.58 o
  -3   7   8       32.29       61.33     21.40 o
  -2   7   8      692.11      768.10     46.02 o
  -1   7   8      218.17      159.70     32.44 o
   0   7   8      116.01      126.61     16.86 o
   1   7   8       35.54       33.74      7.61 o
   2   7   8       61.51       60.65     13.60 o
   3   7   8        1.02        3.48      3.58 o
   4   7   8      137.53      109.03     20.35 o
   5   7   8      579.79      542.38     28.39 o
   6   7   8     1343.73     1196.25     40.64 o
   7   7   8      116.41      143.21     22.16 o
   8   7   8        2.66       11.51      9.37 o
   9   7   8      314.79      376.14     42.60 o
  10   7   8        9.31       31.01     15.35 o
  11   7   8        2.13       10.96      7.46 o
  12   7   8        1.12       -3.26     14.91 o
  13   7   8        1.64        8.18      8.98 o
  -8   8   8       15.61       37.07     15.28 o
  -7   8   8        0.31       22.03     23.65 o
  -6   8   8       14.65       39.09     18.49 o
  -5   8   8        0.11       30.92     18.92 o
  -4   8   8      169.99      180.46     25.69 o
  -3   8   8        4.02       14.84      2.35 o
  -2   8   8       83.12      105.24     20.99 o
  -1   8   8       55.17       74.91     18.31 o
   0   8   8      199.78      221.26     43.40 o
   1   8   8      171.23      165.14     27.24 o
   2   8   8     1079.44     1089.70     53.82 o
   3   8   8      158.11      168.46     20.33 o
   4   8   8     3107.17     3018.41     73.03 o
   5   8   8       83.81      101.80     19.37 o
   6   8   8     1620.19     1607.64     66.98 o
   7   8   8      269.76      300.81     27.22 o
   8   8   8      204.57      199.94     31.51 o
   9   8   8      203.42      226.09     28.83 o
  10   8   8       92.12      141.25     27.59 o
  11   8   8        2.63       -9.43     15.93 o
  12   8   8        0.93       15.57     15.97 o
  13   8   8        2.02      -13.85     45.44 o
  -7   9   8        0.79       30.48     13.26 o
  -6   9   8        8.38       39.16     53.29 o
  -5   9   8        0.07        7.12     17.54 o
  -4   9   8        1.35       12.51     24.38 o
  -3   9   8        6.38        3.02     12.77 o
  -2   9   8       18.00       29.93     11.72 o
  -1   9   8       27.53       13.38      6.58 o
   0   9   8      273.35      295.07     55.81 o
   1   9   8        6.69       19.42     16.91 o
   2   9   8      749.32      742.54     47.46 o
   3   9   8       85.34      125.40     19.61 o
   4   9   8     1097.38     1060.89     44.10 o
   5   9   8      220.66      222.83     20.30 o
   6   9   8        6.90        8.60     12.01 o
   7   9   8       25.80       27.16     12.28 o
   8   9   8      176.89      175.29     21.45 o
   9   9   8        3.73       14.18     16.66 o
  10   9   8        2.74       -4.50      8.50 o
  11   9   8       27.89       65.87     21.80 o
  12   9   8        2.71       -0.60     15.85 o
  -7  10   8        2.20       54.59     39.23 o
  -6  10   8        2.50       33.81     25.85 o
  -5  10   8       19.70       12.92     43.36 o
  -4  10   8        1.09       26.78     11.18 o
  -3  10   8       86.25       55.59     29.19 o
  -2  10   8       54.72       62.74     19.37 o
  -1  10   8       50.91       68.45     19.10 o
   0  10   8       62.49       84.36     22.44 o
   1  10   8        0.60        1.21     15.14 o
   2  10   8      557.77      539.96     42.42 o
   3  10   8        9.89        1.16      7.23 o
   4  10   8      112.24      124.64     17.99 o
   5  10   8        7.72        7.54      8.01 o
   6  10   8        8.67       20.45      9.67 o
   7  10   8        0.17        3.91      8.42 o
   8  10   8       16.90        3.48      8.57 o
   9  10   8        9.87        1.41      7.26 o
  10  10   8        8.65      -10.02     12.02 o
  11  10   8       64.93       78.62     24.17 o
  -6  11   8        0.41        3.42     80.72 o
  -5  11   8        0.05       -5.81     37.69 o
  -4  11   8       14.42        5.15     15.10 o
  -3  11   8        1.12       20.15     11.65 o
  -2  11   8       12.53        2.70     12.58 o
  -1  11   8        6.05       36.44     20.34 o
   0  11   8       42.32       73.62     18.56 o
   1  11   8       24.48       16.80     12.88 o
   2  11   8       29.93       41.42      9.35 o
   3  11   8       10.47        7.32     15.25 o
   4  11   8       71.52       85.00     18.73 o
   5  11   8        0.81        0.66      7.75 o
   6  11   8      258.48      280.40     32.73 o
   7  11   8       10.44       15.16     11.50 o
   8  11   8        2.69       17.95     10.93 o
   9  11   8        1.36        6.54      6.64 o
  10  11   8        4.88       -6.85      4.56 o
  11  11   8        4.22       11.11     13.56 o
  -5  12   8        1.25       -6.39     38.49 o
  -4  12   8       24.19       48.92     19.45 o
  -3  12   8        0.16        2.10      9.93 o
  -2  12   8       18.37       18.00      4.59 o
  -1  12   8       37.72       59.21     21.30 o
   0  12   8      677.51      707.66     62.34 o
   1  12   8        1.29       34.66     38.02 o
   2  12   8      152.35      191.08     33.89 o
   3  12   8        1.33        3.54     13.33 o
   4  12   8      148.74      189.96     27.34 o
   5  12   8       27.45       14.12      8.11 o
   6  12   8       22.25       11.19      8.91 o
   7  12   8      131.32      148.76     25.86 o
   8  12   8        4.21        3.81     14.61 o
   9  12   8       34.75       27.30      9.24 o
  10  12   8        5.95        6.30      8.76 o
  -4  13   8        1.33       37.62     20.45 o
  -3  13   8       25.09       36.31     13.08 o
  -2  13   8       83.83       71.45     20.66 o
  -1  13   8       19.90       38.32     26.80 o
   0  13   8       43.55       54.45     22.83 o
   1  13   8       66.57       60.51     17.96 o
   2  13   8       41.68       35.09     22.56 o
   3  13   8        6.71       28.48     11.96 o
   4  13   8       17.20       22.60     14.00 o
   5  13   8        9.70       -4.33      7.74 o
   6  13   8       45.81       51.93     16.06 o
   7  13   8       27.79       23.14     10.91 o
   8  13   8       15.81       12.03     26.76 o
   9  13   8        5.23       10.26     23.58 o
  -3  14   8       18.18       31.00     12.28 o
  -2  14   8       93.96       90.84     19.97 o
  -1  14   8       14.38       40.86     21.33 o
   0  14   8        8.16       22.06     20.86 o
   1  14   8       51.90       59.36     23.50 o
   2  14   8       79.81       73.68     24.93 o
   3  14   8        0.88       18.22     18.47 o
   4  14   8       41.88       70.18     19.01 o
   5  14   8       24.40       25.79     14.22 o
   6  14   8        3.56        8.92     12.89 o
   7  14   8        0.09      -16.56     14.84 o
   8  14   8       11.52       14.88     13.06 o
  -1  15   8        0.90       32.48     25.94 o
   0  15   8       11.76       25.36     22.64 o
   1  15   8       18.32       18.38     19.13 o
   2  15   8       29.35       49.54     27.63 o
   3  15   8       26.38       11.72     37.57 o
   4  15   8       39.00       54.69     16.96 o
   5  15   8        5.72       -8.57     16.50 o
   6  15   8        5.31        4.43      8.84 o
   1 -11   9       15.14        7.16     14.12 o
   2 -11   9       26.27       33.34     20.63 o
   3 -11   9        1.36        5.30     27.95 o
   4 -11   9       59.71       83.99     31.13 o
   5 -11   9       37.43        9.63     18.24 o
   6 -11   9       89.41      150.85     45.53 o
  -1 -10   9       21.55       21.79     11.67 o
   0 -10   9        1.47       -0.85      4.61 o
   1 -10   9       22.21       39.60     17.81 o
   2 -10   9        5.01       17.31     11.60 o
   3 -10   9      193.69      242.66     41.24 o
   4 -10   9       41.02       33.95     16.54 o
   5 -10   9       50.66       55.38     18.22 o
   6 -10   9      139.27      162.51     35.21 o
   7 -10   9       20.61        5.29     12.82 o
   8 -10   9       64.40       67.91     29.44 o
  -2  -9   9        3.79       -4.40     36.13 o
  -1  -9   9       30.87      -10.63     12.66 o
   0  -9   9        2.36        0.20     12.49 o
   1  -9   9        5.43       22.71     13.92 o
   2  -9   9       16.97       22.52     11.19 o
   3  -9   9        7.92        3.42     14.36 o
   4  -9   9       15.61       11.06      7.48 o
   5  -9   9      203.05      234.45     40.53 o
   6  -9   9       13.52        6.77      7.61 o
   7  -9   9      127.58      114.11     26.51 o
   8  -9   9        5.47       24.09      9.48 o
   9  -9   9        6.92       -3.42     11.56 o
  10  -9   9        1.68       19.93     11.75 o
  -3  -8   9        4.33        6.34     15.96 o
  -2  -8   9        7.35       -8.56     21.79 o
  -1  -8   9        3.62       -1.20     12.52 o
   0  -8   9       14.75       16.27     11.65 o
   1  -8   9        2.37       12.06      6.61 o
   2  -8   9      173.96      248.24     37.61 o
   3  -8   9        0.08       -2.16     15.78 o
   4  -8   9      118.47      128.13     26.56 o
   5  -8   9        0.77        3.86     12.09 o
   6  -8   9      256.35      256.14     39.64 o
   7  -8   9       25.37        6.18      9.38 o
   8  -8   9       38.93       16.42     25.59 o
   9  -8   9      104.07      110.38     27.92 o
  10  -8   9        4.76       22.16     15.09 o
  11  -8   9        9.26       16.91     13.27 o
  -4  -7   9        1.02       13.62     19.52 o
  -3  -7   9       13.05       24.75     17.19 o
  -2  -7   9       20.72       53.83     19.09 o
  -1  -7   9       98.18       88.08     14.45 o
   0  -7   9       27.29       15.89      7.29 o
   1  -7   9       49.11       56.16     17.30 o
   2  -7   9       82.98      101.07     21.88 o
   3  -7   9      223.17      254.69     35.05 o
   4  -7   9       88.65       63.24     15.87 o
   5  -7   9      126.79      145.75     27.30 o
   6  -7   9      183.36      159.84     29.76 o
   7  -7   9       91.49      104.75     23.95 o
   8  -7   9      224.60      197.52     34.41 o
   9  -7   9       41.21       45.22     17.64 o
  10  -7   9       76.11       84.82     23.60 o
  11  -7   9        0.34       -7.29     13.12 o
  -5  -6   9        3.11       -9.54     13.31 o
  -4  -6   9        4.01        9.43     15.49 o
  -3  -6   9        0.16      -11.05     14.99 o
  -2  -6   9       16.74       31.28     15.69 o
  -1  -6   9        2.70        5.53      7.24 o
   0  -6   9       17.11        6.46     10.74 o
   1  -6   9      170.90      194.65     28.54 o
   2  -6   9      141.44      135.43     25.32 o
   3  -6   9      188.43      141.86     23.71 o
   4  -6   9      200.65      165.70     26.51 o
   5  -6   9       20.24       -4.13     14.18 o
   6  -6   9       34.61       34.22     14.04 o
   7  -6   9      184.21      166.04     29.55 o
   8  -6   9        5.71       13.56      8.05 o
   9  -6   9      118.25      130.28     28.71 o
  10  -6   9        0.00        2.59     10.77 o
  11  -6   9       24.98       19.29     14.86 o
  12  -6   9       31.29       53.06     29.48 o
  -6  -5   9        2.04       -2.90     17.62 o
  -5  -5   9        0.04      -12.49     12.15 o
  -4  -5   9       11.53        8.62     18.06 o
  -3  -5   9       10.32        1.14      6.63 o
  -2  -5   9       18.19       12.46      9.00 o
  -1  -5   9       57.01       67.48      9.43 o
   0  -5   9        6.52       -2.66      7.39 o
   1  -5   9       55.72       22.71     10.47 o
   2  -5   9        7.04       -4.90     17.49 o
   3  -5   9        2.95      -14.76     14.19 o
   4  -5   9      685.08      770.25     57.92 o
   5  -5   9      105.76      111.64     22.67 o
   6  -5   9      328.47      317.44     40.00 o
   7  -5   9      142.09      147.88     27.52 o
   8  -5   9       17.97       10.64     11.12 o
   9  -5   9      167.00      141.40     22.56 o
  10  -5   9       60.70       52.75     15.13 o
  11  -5   9      144.87      130.87     22.29 o
  12  -5   9        0.70       -0.16     13.92 o
  13  -5   9       28.28       25.46     18.44 o
  -6  -4   9        3.14       10.57     13.57 o
  -5  -4   9        0.07        2.23      5.16 o
  -4  -4   9        1.94      -22.97     15.31 o
  -3  -4   9        9.03       -5.65     14.94 o
  -2  -4   9        0.08        8.54     12.59 o
  -1  -4   9       87.57       71.52     11.46 o
   0  -4   9       34.22       37.74     10.50 o
   1  -4   9      371.16      397.19     32.58 o
   2  -4   9       17.23       -0.49     14.43 o
   3  -4   9      201.14      220.47     28.52 o
   4  -4   9       56.54       50.48      9.60 o
   5  -4   9      372.37      392.10     29.14 o
   6  -4   9      514.81      540.20     36.85 o
   7  -4   9     1109.14     1168.22     58.16 o
   8  -4   9      120.79      129.72     21.05 o
   9  -4   9       27.72       11.45     10.96 o
  10  -4   9       53.65       88.06     17.18 o
  11  -4   9       21.48       13.92      8.87 o
  12  -4   9       77.47      111.82     28.38 o
  13  -4   9        7.29       -3.32      6.77 o
  -7  -3   9        0.15       23.30      8.94 o
  -6  -3   9       21.87       16.07      6.41 o
  -5  -3   9       24.26       20.64      9.23 o
  -4  -3   9        1.03      -11.01      8.64 o
  -3  -3   9       12.02       29.81     13.38 o
  -2  -3   9       11.67       34.66     12.01 o
  -1  -3   9        4.58       -0.01      6.71 o
   0  -3   9       53.21       52.65     10.49 o
   1  -3   9        2.72       -6.77      7.76 o
   2  -3   9      249.47      211.57     18.32 o
   3  -3   9        7.35       15.69     11.44 o
   4  -3   9      250.08      216.56     17.04 o
   5  -3   9       50.54       52.13      6.77 o
   6  -3   9       60.90       74.97     13.23 o
   7  -3   9       72.04       79.39     15.68 o
   8  -3   9      115.52       89.90     14.92 o
   9  -3   9        4.10       10.03      4.16 o
  10  -3   9       80.53       48.29     17.61 o
  11  -3   9        1.52       -3.27      4.48 o
  12  -3   9        2.53       11.19     15.48 o
  13  -3   9        1.06      -14.75     14.26 o
  -7  -2   9        0.73        5.33     17.38 o
  -6  -2   9        0.16        4.68     14.34 o
  -5  -2   9        2.41       -0.70      5.95 o
  -4  -2   9       21.23        8.91      8.61 o
  -3  -2   9       17.82       26.62     22.39 o
  -2  -2   9        3.61        1.42      4.74 o
  -1  -2   9       65.83       84.20     11.05 o
   0  -2   9      100.68      145.60     16.97 o
   1  -2   9        0.50        1.62      3.56 o
   2  -2   9      182.35      221.39     15.39 o
   3  -2   9       43.92       57.95      8.18 o
   4  -2   9      835.02      830.40     31.23 o
   5  -2   9      381.84      391.41     24.90 o
   6  -2   9     1267.85     1260.26     56.99 o
   7  -2   9       57.67       74.11     15.09 o
   8  -2   9       25.17       36.51      9.93 o
   9  -2   9      129.10       92.61     18.46 o
  10  -2   9       42.38       35.60     11.16 o
  11  -2   9        5.86        5.63      9.12 o
  12  -2   9        2.98       -4.44     19.68 o
  13  -2   9       15.00       35.56     14.83 o
  14  -2   9        2.57      -10.89     11.64 o
  -7  -1   9        1.04        1.00      9.84 o
  -6  -1   9       16.24       60.48     21.09 o
  -5  -1   9        4.89       14.58      7.25 o
  -4  -1   9        8.98       17.08      9.12 o
  -3  -1   9        0.59       -4.43      8.07 o
  -2  -1   9       21.83       47.52      9.47 o
  -1  -1   9      187.10      205.15     16.20 o
   0  -1   9      192.63      199.09     13.01 o
   1  -1   9      703.55      715.61     42.59 o
   2  -1   9       12.36       19.30      8.47 o
   3  -1   9     1695.86     1804.83     42.52 o
   4  -1   9       82.35       91.14      9.51 o
   5  -1   9      557.18      577.22     27.91 o
   6  -1   9      489.04      496.01     36.56 o
   7  -1   9       41.35       29.91      8.44 o
   8  -1   9     1350.90     1401.07     67.08 o
   9  -1   9      174.72      180.33     21.51 o
  10  -1   9      302.46      301.80     33.87 o
  11  -1   9        7.36        0.42      7.91 o
  12  -1   9        4.87       20.98     10.17 o
  13  -1   9        4.12        7.41      6.15 o
  14  -1   9        3.55        9.34      8.72 o
  -7   0   9        0.15       -4.11     12.75 o
  -6   0   9        7.31       34.37     19.48 o
  -5   0   9        5.41       14.33      8.04 o
  -4   0   9       35.73       38.18     10.46 o
  -3   0   9       18.02       18.35      9.82 o
  -2   0   9      140.07      137.43     20.10 o
  -1   0   9       69.15       84.14     18.66 o
   0   0   9      692.45      723.61     39.36 o
   1   0   9      155.85      126.36      9.15 o
   2   0   9       94.22       56.38     11.72 o
   3   0   9      230.00      237.77     14.31 o
   4   0   9     2349.02     2335.30     48.17 o
   5   0   9       99.83      101.11     10.05 o
   6   0   9     1817.99     1604.56     71.06 o
   7   0   9        3.61       12.53      4.63 o
   8   0   9       43.36       44.70      7.86 o
   9   0   9       53.62       66.03     12.21 o
  10   0   9      140.39      138.56     22.05 o
  11   0   9       79.40      110.72     19.13 o
  12   0   9       17.91       10.87     11.80 o
  13   0   9       19.55       22.19     22.40 o
  14   0   9        4.88        7.59      9.30 o
  -8   1   9        0.08       25.67     46.48 o
  -7   1   9        0.51       -8.05     17.08 o
  -6   1   9        3.72       10.98     20.07 o
  -5   1   9        0.60       -1.67      7.32 o
  -4   1   9       24.24       25.32      5.13 o
  -3   1   9        4.54        3.24      4.43 o
  -2   1   9       35.58       31.52      7.71 o
  -1   1   9        1.75       -7.47     11.65 o
   0   1   9       18.74       22.82     11.12 o
   1   1   9        0.15       -4.14      7.55 o
   2   1   9      381.53      440.85     23.08 o
   3   1   9        6.61        7.61      3.20 o
   4   1   9      454.00      479.13     21.94 o
   5   1   9       62.25       67.55      8.70 o
   6   1   9      520.65      524.96     36.05 o
   7   1   9        2.66        0.85      4.20 o
   8   1   9       71.02       67.35     11.71 o
   9   1   9      462.44      432.79     36.61 o
  10   1   9      260.65      225.43     31.51 o
  11   1   9        2.61       13.90     11.20 o
  12   1   9       53.83       59.80     23.26 o
  13   1   9        5.63        8.28     10.23 o
  14   1   9        9.48        5.94     23.40 o
  -8   2   9        5.87      -17.42     22.79 o
  -7   2   9        7.28       -3.97     22.18 o
  -6   2   9        0.55      -13.46     18.79 o
  -5   2   9        5.68       -7.81      9.83 o
  -4   2   9        3.20       -9.40     11.40 o
  -3   2   9       67.21       42.33      8.29 o
  -2   2   9       19.53       27.45      8.66 o
  -1   2   9      202.58      218.08     18.84 o
   0   2   9        4.97       -5.28      6.72 o
   1   2   9      508.03      547.96     34.67 o
   2   2   9      582.36      662.08     31.21 o
   3   2   9      297.45      278.85     14.71 o
   4   2   9      174.92      207.06     15.35 o
   5   2   9       14.68       16.72      6.48 o
   6   2   9      547.72      576.45     29.29 o
   7   2   9      226.91      259.39     21.07 o
   8   2   9      340.00      264.24     34.18 o
   9   2   9      624.37      647.65     52.89 o
  10   2   9      855.42      841.96     61.74 o
  11   2   9      109.92      124.29     23.97 o
  12   2   9       16.88       19.60     15.38 o
  13   2   9        3.40       20.66     21.94 o
  14   2   9        2.17       -9.11     22.30 o
  -8   3   9        0.12        9.95     15.14 o
  -7   3   9       10.15       33.40      9.23 o
  -6   3   9        6.19        0.63     11.35 o
  -5   3   9        6.32       -1.57      9.83 o
  -4   3   9        3.42       -9.90     10.25 o
  -3   3   9       20.24       25.16      7.42 o
  -2   3   9        6.69        9.13     11.31 o
  -1   3   9       87.04      108.17     13.57 o
   0   3   9       66.01       49.06     11.17 o
   1   3   9        0.30        4.16     16.69 o
   2   3   9     1504.67     1567.82     49.07 o
   3   3   9       32.90       23.65      6.12 o
   4   3   9     1000.61     1001.95     37.51 o
   5   3   9      113.98      105.83     13.40 o
   6   3   9      464.24      415.68     31.05 o
   7   3   9        8.29        5.26      5.43 o
   8   3   9     1230.25     1230.31     42.90 o
   9   3   9     1237.89     1332.75     76.45 o
  10   3   9       33.94       27.81     17.45 o
  11   3   9      111.13      102.49     20.88 o
  12   3   9        2.78       25.91     16.14 o
  13   3   9       13.67       18.71     14.62 o
  14   3   9        0.97        9.32     17.92 o
  -8   4   9        4.53       18.92     18.84 o
  -7   4   9       11.26        7.11     11.86 o
  -6   4   9       10.27        5.91     13.71 o
  -5   4   9        9.09        2.78     11.09 o
  -4   4   9        3.17       -5.37      7.24 o
  -3   4   9        0.09       -2.06     10.41 o
  -2   4   9       10.22       40.67     15.63 o
  -1   4   9      170.46      197.17     21.12 o
   0   4   9       65.44       41.67     20.43 o
   1   4   9      219.35      220.50     24.86 o
   2   4   9      172.76      161.88     17.04 o
   3   4   9       45.88       34.40      6.52 o
   4   4   9       80.11       58.89     11.04 o
   5   4   9        0.16       -7.51      8.65 o
   6   4   9       44.31       29.50     10.31 o
   7   4   9      114.54      117.99     13.42 o
   8   4   9      137.08      129.10     12.82 o
   9   4   9      376.77      428.51     44.15 o
  10   4   9      576.74      527.93     50.18 o
  11   4   9        2.09       -3.37      5.20 o
  12   4   9        7.80        5.06     20.69 o
  13   4   9       26.59       40.46     18.22 o
  14   4   9       15.45       14.74     22.40 o
  -7   5   9       15.89       13.03     14.20 o
  -6   5   9       48.80       61.71     16.85 o
  -5   5   9       14.22       23.62      7.57 o
  -4   5   9        4.96        7.07     12.34 o
  -3   5   9       59.24       34.86     20.64 o
  -2   5   9       65.87       40.60     33.46 o
  -1   5   9        2.53       29.25     31.73 o
   0   5   9      759.62      644.28     53.63 o
   1   5   9      357.56      335.31     23.55 o
   2   5   9      608.41      678.25     24.95 o
   3   5   9     1019.23     1044.21     33.28 o
   4   5   9      315.06      302.96     16.95 o
   5   5   9       57.79       62.78     10.51 o
   6   5   9     1230.12     1250.51     52.50 o
   7   5   9       65.03       50.55      7.44 o
   8   5   9      442.36      471.02     31.56 o
   9   5   9        7.37        5.98      8.60 o
  10   5   9      101.70      149.55     27.43 o
  11   5   9        0.19        9.00     16.57 o
  12   5   9       70.94       66.04     25.30 o
  13   5   9       20.63       12.03     13.38 o
  14   5   9        0.47      -15.25     10.17 o
  -7   6   9        0.04        7.49     16.51 o
  -6   6   9        3.01       20.55     17.17 o
  -5   6   9        9.62       14.81     12.45 o
  -4   6   9      131.37      137.16     21.50 o
  -3   6   9       15.78       22.01     20.56 o
  -2   6   9      483.87      483.38     44.24 o
  -1   6   9        6.40       34.05     23.02 o
   0   6   9     1063.67     1167.43     82.87 o
   1   6   9       12.65       36.28      9.55 o
   2   6   9      480.57      543.93     27.79 o
   3   6   9       28.36       26.21      5.36 o
   4   6   9     1090.89     1077.70     50.71 o
   5   6   9      140.66      142.00     16.45 o
   6   6   9      464.72      424.24     27.49 o
   7   6   9      171.11      172.77     20.93 o
   8   6   9      460.29      527.38     36.04 o
   9   6   9       23.91       12.28      6.44 o
  10   6   9      160.19      169.06     28.12 o
  11   6   9       24.23       11.07     11.25 o
  12   6   9        0.12      -13.28     18.68 o
  13   6   9       41.69       26.59     29.72 o
  -7   7   9        0.32       14.91     14.68 o
  -6   7   9        9.83       24.48     17.85 o
  -5   7   9        4.72       15.81     11.23 o
  -4   7   9        1.99        8.00     11.16 o
  -3   7   9        0.12       20.29     11.37 o
  -2   7   9       36.25       18.01      5.30 o
  -1   7   9        1.72       -3.73     39.33 o
   0   7   9        1.50       -1.17     13.29 o
   1   7   9       67.62       44.16     22.19 o
   2   7   9       32.66       23.02      6.07 o
   3   7   9      463.00      379.46     23.81 o
   4   7   9      956.32      890.44     44.97 o
   5   7   9        0.59        4.91      5.16 o
   6   7   9        6.07        3.32      4.34 o
   7   7   9       67.29      121.51     21.14 o
   8   7   9       62.13       77.01     14.80 o
   9   7   9        5.34        8.25     14.03 o
  10   7   9       23.37       38.50     14.06 o
  11   7   9        1.75       -6.50     14.51 o
  12   7   9        5.71       15.58      4.69 o
  13   7   9        0.06       -1.24     20.77 o
  -7   8   9        0.55       18.08     12.79 o
  -6   8   9        3.20        0.10     15.77 o
  -5   8   9        5.52       40.03     14.91 o
  -4   8   9       23.12       53.49     22.54 o
  -3   8   9       69.82       87.63     25.94 o
  -2   8   9       10.53       27.30     14.15 o
  -1   8   9       21.14       46.91     15.53 o
   0   8   9        9.61       18.58      7.66 o
   1   8   9      131.45      159.41     26.71 o
   2   8   9      481.88      428.59     46.04 o
   3   8   9      134.72      119.18     20.65 o
   4   8   9       99.84       96.11     14.55 o
   5   8   9       27.66       38.63     12.82 o
   6   8   9      535.56      510.06     37.47 o
   7   8   9       42.16       67.63     18.49 o
   8   8   9       66.49       84.32     21.77 o
   9   8   9        0.19       14.79      9.99 o
  10   8   9       82.80       92.68     25.21 o
  11   8   9       24.09       19.72     12.97 o
  12   8   9        1.03       -1.29     14.14 o
  -6   9   9        0.85       29.16     26.18 o
  -5   9   9       15.00       48.36     19.42 o
  -4   9   9       45.79       68.88     26.79 o
  -3   9   9        8.33       34.39     27.52 o
  -2   9   9       63.71       47.22     29.43 o
  -1   9   9       21.96       18.59      6.57 o
   0   9   9      175.53      191.82     27.05 o
   1   9   9       23.16        7.87     11.32 o
   2   9   9      190.10      142.24     29.82 o
   3   9   9      198.04      236.27     27.27 o
   4   9   9      120.63       98.77     15.66 o
   5   9   9     1099.28     1100.43     50.16 o
   6   9   9      837.13      768.66     50.14 o
   7   9   9      438.72      386.30     33.93 o
   8   9   9       52.82       63.11     17.53 o
   9   9   9       34.15       31.07      8.32 o
  10   9   9       37.79       93.63     25.48 o
  11   9   9        8.17        4.10     11.31 o
  12   9   9        0.13      -12.93     19.40 o
  -6  10   9       16.17       25.58     29.92 o
  -5  10   9       19.92       70.59     30.35 o
  -4  10   9       10.11       87.56     44.31 o
  -3  10   9       27.75        6.89     39.71 o
  -2  10   9       23.98        8.39     46.92 o
  -1  10   9        7.55       17.84     22.33 o
   0  10   9        2.20        0.66      5.72 o
   1  10   9      193.81      216.75     29.60 o
   2  10   9       66.90       45.79     11.48 o
   3  10   9      356.50      367.29     34.53 o
   4  10   9      357.83      372.00     34.36 o
   5  10   9       51.51       44.30      9.39 o
   6  10   9        4.50       15.48      9.81 o
   7  10   9      166.35      155.30     21.43 o
   8  10   9        2.28       -1.39     10.01 o
   9  10   9       14.87       21.75     11.00 o
  10  10   9        0.34      -11.26     18.98 o
  11  10   9        7.82       -4.58     15.14 o
  -5  11   9        1.09       58.39     37.13 o
  -4  11   9        8.19        7.24     63.10 o
  -3  11   9        6.17        8.33     43.73 o
  -2  11   9       85.09       38.81     54.88 o
  -1  11   9        0.01       -9.97     14.21 o
   0  11   9       50.03       54.96     15.03 o
   1  11   9       43.69       63.31     18.80 o
   2  11   9      300.21      326.93     38.61 o
   3  11   9        3.91       11.51      8.47 o
   4  11   9      321.88      332.98     36.84 o
   5  11   9        2.68       15.69      7.04 o
   6  11   9      119.22      149.99     21.66 o
   7  11   9       24.51       22.39      8.08 o
   8  11   9      110.36      101.06     21.97 o
   9  11   9       91.59       56.56     16.94 o
  10  11   9       36.24       32.77     35.38 o
  11  11   9       14.08       29.57     15.14 o
  -4  12   9        4.74      -12.66     90.90 o
  -3  12   9        0.55       -4.56     23.02 o
  -2  12   9       86.83       56.85     33.05 o
  -1  12   9       73.07       72.48     20.66 o
   0  12   9      112.53      103.72     24.42 o
   1  12   9       15.43       12.35      6.66 o
   2  12   9      242.09      254.72     34.77 o
   3  12   9       44.90       89.54     28.86 o
   4  12   9      207.68      218.68     30.07 o
   5  12   9      111.84      121.90     22.88 o
   6  12   9      126.02      130.48     21.16 o
   7  12   9      109.86      144.53     22.52 o
   8  12   9      135.59      184.61     28.65 o
   9  12   9       21.91       14.65     10.57 o
  10  12   9       27.93       40.39     11.90 o
  -3  13   9        1.27      -37.41     24.94 o
  -2  13   9        0.27        1.63     28.11 o
  -1  13   9       11.08       24.51     14.18 o
   0  13   9      176.13      193.50     33.76 o
   1  13   9       45.56       92.31     20.41 o
   2  13   9       60.16       79.13     24.81 o
   3  13   9      138.17      165.41     28.80 o
   4  13   9       42.11       48.65     13.78 o
   5  13   9       60.76       72.23     19.43 o
   6  13   9       23.20       25.56     16.82 o
   7  13   9       13.46        3.03     11.76 o
   8  13   9       13.27       23.43     12.12 o
   9  13   9        2.29       15.56     15.68 o
  -2  14   9        0.74       11.64      9.26 o
  -1  14   9        1.19      -10.07     40.82 o
   0  14   9       22.97       49.95     17.78 o
   1  14   9       41.52       85.97     27.62 o
   2  14   9        7.27       12.09     22.19 o
   3  14   9        3.33        3.07      7.96 o
   4  14   9        3.70       30.96     15.75 o
   5  14   9        0.40        1.47     20.00 o
   6  14   9       57.14       72.90     19.53 o
   7  14   9       10.52       -6.64      9.32 o
   0  15   9       33.92      101.87     30.29 o
   1  15   9       15.89       49.66     20.39 o
   2  15   9       99.53       92.06     28.43 o
   3  15   9       74.97       96.24     31.38 o
   4  15   9       88.07      121.59     28.02 o
   5  15   9      104.77      141.98     28.49 o
   1 -10  10       63.57       72.94     50.29 o
   2 -10  10        1.36       26.68     20.55 o
   3 -10  10       17.09       13.50      9.08 o
   4 -10  10       12.22      -15.11     16.55 o
   5 -10  10       39.98       83.21     25.40 o
   6 -10  10        0.77        6.31     15.15 o
   7 -10  10       33.69       61.52     18.94 o
  -1  -9  10        1.24        9.82     25.81 o
   0  -9  10       22.56       19.05     47.27 o
   1  -9  10        2.55       -9.13      6.09 o
   2  -9  10       52.73      101.41     28.20 o
   3  -9  10       38.87       20.33     15.99 o
   4  -9  10       66.92       69.75     20.61 o
   5  -9  10       61.25       39.59     13.48 o
   6  -9  10       40.25       29.19     20.89 o
   7  -9  10       14.06       14.68     14.47 o
   8  -9  10       45.37       53.77     15.56 o
   9  -9  10       32.87       36.14     18.85 o
  -2  -8  10        8.76       13.75     21.35 o
  -1  -8  10       17.94        1.88     21.71 o
   0  -8  10       27.02       13.96      4.59 o
   1  -8  10       42.71       55.58     19.37 o
   2  -8  10       11.24       38.75     14.88 o
   3  -8  10       29.93       24.78     10.02 o
   4  -8  10      154.85      147.10     29.64 o
   5  -8  10        4.99       -0.52     14.01 o
   6  -8  10      102.40      132.14     27.94 o
   7  -8  10        8.83       -7.22     10.13 o
   8  -8  10       95.33      102.84     27.71 o
   9  -8  10        1.51       -3.85     11.47 o
  10  -8  10       67.37       58.19     23.09 o
  -3  -7  10        8.03       29.35     29.57 o
  -2  -7  10        6.57       -2.96     14.17 o
  -1  -7  10        0.59       -6.03     12.29 o
   0  -7  10        1.67        2.69      9.62 o
   1  -7  10      125.46      137.82     26.42 o
   2  -7  10       37.40       36.79     12.12 o
   3  -7  10      272.45      309.60     40.51 o
   4  -7  10       51.59       23.33     11.67 o
   5  -7  10      194.43      257.95     39.09 o
   6  -7  10      115.17       98.21     24.08 o
   7  -7  10       93.66      108.72     23.10 o
   8  -7  10       71.67       67.55     19.08 o
   9  -7  10       31.26       42.54     16.15 o
  10  -7  10       58.27       63.08     17.11 o
  11  -7  10        5.49       25.52     14.12 o
  -4  -6  10        9.74       10.19     16.60 o
  -3  -6  10        0.16       18.69     17.35 o
  -2  -6  10        1.62        4.13     33.76 o
  -1  -6  10       11.01        1.96     10.27 o
   0  -6  10      234.48      228.97     34.02 o
   1  -6  10       82.93       74.25     14.52 o
   2  -6  10       45.32       26.90      8.81 o
   3  -6  10        8.10      -10.28     12.00 o
   4  -6  10       50.08       60.66     16.68 o
   5  -6  10       70.47       52.67     11.33 o
   6  -6  10       41.71       47.88     12.34 o
   7  -6  10       82.59       92.00     22.55 o
   8  -6  10        0.73      -17.19     11.46 o
   9  -6  10       37.13       20.23     19.24 o
  10  -6  10        0.14       -2.33     11.25 o
  11  -6  10       21.78        6.55     12.91 o
  12  -6  10        3.32       27.08     22.37 o
  -5  -5  10        1.87      -41.96     27.97 o
  -4  -5  10        0.06      -13.73     17.72 o
  -3  -5  10        2.55        8.03     17.11 o
  -2  -5  10       15.48        2.93      3.59 o
  -1  -5  10        4.87      -30.11     20.07 o
   0  -5  10        0.32      -15.92     12.81 o
   1  -5  10        3.39       -7.20     11.85 o
   2  -5  10      302.05      372.59     39.08 o
   3  -5  10        8.35        9.78     13.41 o
   4  -5  10       41.56       31.36      7.30 o
   5  -5  10        3.29       22.14     10.25 o
   6  -5  10       27.94       23.22     15.02 o
   7  -5  10       35.78        3.48      8.30 o
   8  -5  10       73.84       52.45     13.91 o
   9  -5  10      107.52      111.21     26.28 o
  10  -5  10       23.00        6.92     20.26 o
  11  -5  10      100.54      119.42     27.43 o
  12  -5  10        9.63       15.48     22.80 o
  -5  -4  10        1.84       -7.61     16.24 o
  -4  -4  10       15.43        5.64     20.21 o
  -3  -4  10       19.24       11.37     20.80 o
  -2  -4  10       11.05       22.17     29.29 o
  -1  -4  10        1.62        4.13     16.26 o
   0  -4  10       74.57       91.15     15.39 o
   1  -4  10       13.66       -1.18     10.41 o
   2  -4  10        0.01      -18.39     12.40 o
   3  -4  10       39.43       53.04     14.03 o
   4  -4  10        3.44       11.30     11.48 o
   5  -4  10      860.46      913.38     65.74 o
   6  -4  10       73.73       65.31     18.00 o
   7  -4  10       55.21       77.78     20.30 o
   8  -4  10      175.76      203.76     26.00 o
   9  -4  10      154.57      109.72     18.37 o
  10  -4  10      212.24      215.42     29.94 o
  11  -4  10       42.27       39.28     10.46 o
  12  -4  10       47.07       71.49     20.29 o
  13  -4  10        0.52        4.34      7.70 o
  -6  -3  10        2.19      -10.06     10.80 o
  -5  -3  10        0.27       -5.76      8.63 o
  -4  -3  10        2.85        0.25     11.36 o
  -3  -3  10       20.37       36.39     22.68 o
  -2  -3  10       37.67       55.60     32.30 o
  -1  -3  10        3.34        2.64      7.13 o
   0  -3  10      122.18      130.08     24.13 o
   1  -3  10      225.60      231.52     23.26 o
   2  -3  10      221.25      211.37     22.49 o
   3  -3  10       29.61       45.03     13.04 o
   4  -3  10      109.63       97.73     20.11 o
   5  -3  10      119.96      116.55     18.02 o
   6  -3  10      579.74      616.02     41.03 o
   7  -3  10        4.06        9.94      5.73 o
   8  -3  10      544.97      498.41     40.97 o
   9  -3  10      330.54      340.63     36.84 o
  10  -3  10       31.85       37.34     14.93 o
  11  -3  10       21.65       24.68     12.10 o
  12  -3  10        0.36       10.90      5.79 o
  13  -3  10        1.25       34.49     21.03 o
  -6  -2  10        1.19        2.48     10.55 o
  -5  -2  10       17.56       31.66     14.72 o
  -4  -2  10        9.44       19.49     12.81 o
  -3  -2  10       17.12       19.81      7.42 o
  -2  -2  10        3.59       16.19     12.74 o
  -1  -2  10       14.82       21.12      5.03 o
   0  -2  10       10.54        8.92      4.53 o
   1  -2  10      119.67      125.42     15.44 o
   2  -2  10      240.78      294.59     26.94 o
   3  -2  10      360.26      357.66     34.49 o
   4  -2  10       40.72       45.25     10.24 o
   5  -2  10      153.82      129.09     17.62 o
   6  -2  10      362.54      377.97     31.70 o
   7  -2  10      594.81      574.83     47.97 o
   8  -2  10       87.84       89.78     16.47 o
   9  -2  10        0.65        6.06      6.27 o
  10  -2  10        1.92        5.26      5.32 o
  11  -2  10       43.32       18.85      7.25 o
  12  -2  10        5.65       11.12      6.85 o
  13  -2  10        0.42        9.18     11.74 o
  -6  -1  10        0.40       15.17      8.90 o
  -5  -1  10        5.06        5.25     11.93 o
  -4  -1  10        0.60       -3.08      9.20 o
  -3  -1  10       65.75       51.85     15.42 o
  -2  -1  10        0.11        1.36      5.79 o
  -1  -1  10      120.66      144.99     26.55 o
   0  -1  10       10.12       20.44     13.97 o
   1  -1  10      284.76      303.15     21.74 o
   2  -1  10      167.50      154.72     17.21 o
   3  -1  10      202.98      258.85     20.02 o
   4  -1  10      924.42      922.03     42.99 o
   5  -1  10      332.09      384.00     32.21 o
   6  -1  10      823.58      904.03     49.79 o
   7  -1  10      523.41      530.34     40.82 o
   8  -1  10      359.84      350.23     34.19 o
   9  -1  10      551.04      547.01     45.44 o
  10  -1  10       22.79       17.78      7.78 o
  11  -1  10       31.60       20.17     12.21 o
  12  -1  10       58.57       72.40     20.87 o
  13  -1  10        0.01        6.08      8.73 o
  14  -1  10       31.64       -7.53     13.21 o
  -6   0  10       10.40        3.55     10.42 o
  -5   0  10        5.10      -10.42      6.94 o
  -4   0  10       20.45       16.41      9.23 o
  -3   0  10        9.45       17.75      8.86 o
  -2   0  10       82.65       44.47     25.65 o
  -1   0  10        3.85        3.92      4.17 o
   0   0  10        2.32        9.24      7.69 o
   1   0  10        9.68        7.71     13.04 o
   2   0  10     1883.92     1843.30     57.79 o
   3   0  10      165.60      170.27     12.31 o
   4   0  10     1522.10     1664.42     40.23 o
   5   0  10       35.02       26.89      7.89 o
   6   0  10       61.59       45.15     16.68 o
   7   0  10       27.33       29.51      8.50 o
   8   0  10      625.64      642.74     45.95 o
   9   0  10       53.40       68.13     16.19 o
  10   0  10      815.25      860.47     57.68 o
  11   0  10       26.09       17.88      6.45 o
  12   0  10      184.22      173.54     25.65 o
  13   0  10        0.51        9.86     10.66 o
  14   0  10        0.02        9.75     17.31 o
  -7   1  10        0.31        6.23     18.36 o
  -6   1  10        0.25       -7.38     20.06 o
  -5   1  10        0.57       -9.69     11.35 o
  -4   1  10        1.20       -4.35      5.55 o
  -3   1  10        0.62       -4.98      8.88 o
  -2   1  10       52.63       38.04      4.71 o
  -1   1  10        2.06       -2.19     15.55 o
   0   1  10        5.67       -0.29     11.00 o
   1   1  10       21.94        8.77      8.61 o
   2   1  10       80.96       62.05     18.55 o
   3   1  10      223.23      201.14     16.53 o
   4   1  10        1.69        1.89      5.82 o
   5   1  10      465.58      444.51     24.62 o
   6   1  10      260.08      279.57     26.94 o
   7   1  10       55.60       45.80     10.59 o
   8   1  10        4.35        2.21     14.36 o
   9   1  10       38.36        8.74     11.90 o
  10   1  10       14.48        6.75     11.50 o
  11   1  10        1.05       -1.03      9.63 o
  12   1  10       16.26       10.38     13.00 o
  13   1  10        2.13        9.61     14.16 o
  14   1  10        4.80       10.12     39.58 o
  -7   2  10        0.44       50.96     24.49 o
  -6   2  10        3.30      -12.47      9.10 o
  -5   2  10        1.93       11.67     17.43 o
  -4   2  10        0.26      -10.29     12.09 o
  -3   2  10        5.62       -7.22      8.77 o
  -2   2  10       22.57       19.04      9.12 o
  -1   2  10        9.94       -3.07      8.52 o
   0   2  10      243.29      218.57     22.98 o
   1   2  10      314.56      367.02     30.49 o
   2   2  10       14.32        1.30      6.18 o
   3   2  10      645.31      672.39     29.34 o
   4   2  10      158.44      188.21     14.15 o
   5   2  10     2142.14     2200.02     54.28 o
   6   2  10     1460.79     1491.82     50.22 o
   7   2  10       74.41       73.16     11.19 o
   8   2  10      788.48      771.89     56.80 o
   9   2  10        5.37      -11.37      8.43 o
  10   2  10      295.30      318.57     38.69 o
  11   2  10      107.41       87.34     17.96 o
  12   2  10       33.00       22.83      9.13 o
  13   2  10        0.08        5.83     11.19 o
  14   2  10       19.09       35.95     24.62 o
  -7   3  10        4.72       -5.37     24.19 o
  -6   3  10        0.58      -25.42     18.68 o
  -5   3  10        4.53      -10.88     16.57 o
  -4   3  10       14.42        2.58      9.73 o
  -3   3  10       15.42       -2.88      6.13 o
  -2   3  10       49.48       34.83      8.68 o
  -1   3  10       13.12        6.38      5.09 o
   0   3  10      626.75      606.77     42.27 o
   1   3  10       18.08       14.07      7.34 o
   2   3  10      963.53      968.75     44.74 o
   3   3  10       26.17       24.89      9.21 o
   4   3  10     1024.86      976.67     34.26 o
   5   3  10      157.69      165.70     15.67 o
   6   3  10     2030.33     2015.81     70.11 o
   7   3  10     3479.43     3629.64     96.95 o
   8   3  10       15.47       26.30      7.74 o
   9   3  10      607.85      605.57     51.85 o
  10   3  10      128.14      130.43     23.71 o
  11   3  10       65.23       72.40     16.06 o
  12   3  10        7.05       11.75      9.43 o
  13   3  10        3.96        4.94     15.69 o
  14   3  10       11.36        7.13     41.10 o
  -7   4  10        1.96        8.69     22.12 o
  -6   4  10        0.56       -5.38     17.63 o
  -5   4  10        0.43      -19.07     12.71 o
  -4   4  10        8.13       10.47      5.26 o
  -3   4  10       66.12       56.23     15.68 o
  -2   4  10      194.20      210.49     28.14 o
  -1   4  10       38.76       48.30     13.00 o
   0   4  10      509.10      484.98     40.69 o
   1   4  10       35.63       43.03     15.13 o
   2   4  10      114.54       93.10     12.85 o
   3   4  10       15.56        9.41      2.27 o
   4   4  10       26.12       14.44      8.59 o
   5   4  10        1.24        8.86      6.24 o
   6   4  10       24.22        1.01     12.17 o
   7   4  10        0.59        2.53      9.49 o
   8   4  10       41.44       29.07      7.73 o
   9   4  10       25.85       25.61     13.22 o
  10   4  10      272.41      252.61     36.01 o
  11   4  10       47.66       35.51     12.93 o
  12   4  10        9.63       11.28     18.06 o
  13   4  10        7.88       -4.16     26.14 o
  14   4  10       16.15       29.54     18.35 o
  -7   5  10        8.36        6.08     15.78 o
  -6   5  10        0.27        1.80      7.88 o
  -5   5  10        4.81       -6.71     10.61 o
  -4   5  10        1.02        6.65      5.29 o
  -3   5  10       17.91       -2.96     11.54 o
  -2   5  10       98.80       97.85     23.64 o
  -1   5  10       73.53       94.35     36.55 o
   0   5  10        0.40       -0.06     19.79 o
   1   5  10        5.11        6.19     13.95 o
   2   5  10       33.58       46.23      7.57 o
   3   5  10        2.47        4.51      3.01 o
   4   5  10      775.83      818.36     37.19 o
   5   5  10        1.73        7.18      6.64 o
   6   5  10      855.88      838.46     45.14 o
   7   5  10      159.01      165.18     17.85 o
   8   5  10     1060.63     1022.37     49.76 o
   9   5  10        3.62       -7.03      9.75 o
  10   5  10       19.67        7.12      9.14 o
  11   5  10       15.02        7.91     11.60 o
  12   5  10       15.88       36.59     21.61 o
  13   5  10        2.84       -1.66     22.04 o
  -6   6  10        0.39       -0.41      8.75 o
  -5   6  10       30.84       37.02     15.17 o
  -4   6  10        7.74        7.31     10.13 o
  -3   6  10      113.77      156.38     21.18 o
  -2   6  10       12.74       15.32     28.13 o
  -1   6  10        1.62       30.79     15.09 o
   0   6  10       13.18       54.37     11.30 o
   1   6  10       15.76       27.73     18.65 o
   2   6  10      457.35      531.67     32.13 o
   3   6  10        1.54       10.74     15.62 o
   4   6  10      131.42      137.16     18.23 o
   5   6  10      602.72      688.19     42.04 o
   6   6  10     1454.74     1451.74     61.01 o
   7   6  10        3.49        7.83      4.65 o
   8   6  10      689.39      757.36     44.66 o
   9   6  10       39.50       37.72     19.71 o
  10   6  10       26.79        7.98      7.40 o
  11   6  10        1.83        5.31     14.30 o
  12   6  10        5.89       20.65     14.18 o
  13   6  10        0.72       16.64     13.41 o
  -6   7  10       14.13       15.19     10.65 o
  -5   7  10        0.01        3.30      9.47 o
  -4   7  10        1.25        8.78     14.59 o
  -3   7  10       24.56       30.02     12.05 o
  -2   7  10       14.81       14.13     15.89 o
  -1   7  10       20.71       12.36     37.71 o
   0   7  10        3.28       -3.33     34.70 o
   1   7  10       64.54       75.18     75.10 o
   2   7  10      196.98      168.15     18.96 o
   3   7  10      235.03      234.37     24.09 o
   4   7  10      537.12      477.33     29.58 o
   5   7  10      235.81      222.07     22.18 o
   6   7  10      121.52      111.52     13.27 o
   7   7  10      105.08      129.42     19.88 o
   8   7  10       25.27       24.87     11.71 o
   9   7  10       94.93      113.21     25.91 o
  10   7  10       11.22        7.87      5.91 o
  11   7  10        4.45       -1.01     13.03 o
  12   7  10        1.46        3.00     19.90 o
  13   7  10        0.07        5.98     25.07 o
  -6   8  10        2.75       25.31     17.53 o
  -5   8  10        0.09       23.13     15.65 o
  -4   8  10       18.90       42.69     14.77 o
  -3   8  10        4.80       19.33     12.69 o
  -2   8  10        1.92        9.43     18.47 o
  -1   8  10       73.91       70.27     21.55 o
   0   8  10        2.88       11.72     29.45 o
   1   8  10       48.33       55.56     15.51 o
   2   8  10       16.18       34.07     11.40 o
   3   8  10      190.47      182.21     22.32 o
   4   8  10     1135.81     1205.45     47.48 o
   5   8  10        0.77        7.43      4.43 o
   6   8  10       41.63       67.39     17.80 o
   7   8  10        1.47        4.18      7.20 o
   8   8  10      210.98      239.73     27.68 o
   9   8  10       44.68       12.60     10.88 o
  10   8  10        6.16       10.82      6.47 o
  11   8  10        0.45       -7.39     10.71 o
  12   8  10       16.78        6.57      6.84 o
  -5   9  10        7.80       25.28     15.57 o
  -4   9  10        3.01       31.99     18.96 o
  -3   9  10        0.02       22.43     23.88 o
  -2   9  10       27.41       65.03     20.85 o
  -1   9  10        0.48       13.70     25.22 o
   0   9  10      154.44      119.14     77.42 o
   1   9  10      146.33      130.56     30.82 o
   2   9  10      943.18      992.71     62.09 o
   3   9  10      192.92      131.47     37.93 o
   4   9  10      998.65     1045.01     57.11 o
   5   9  10       46.53       53.15     11.86 o
   6   9  10      398.50      396.15     36.42 o
   7   9  10       18.07       27.24     17.81 o
   8   9  10      114.96      195.46     28.04 o
   9   9  10      158.31      170.09     30.87 o
  10   9  10       39.82       91.20     24.05 o
  11   9  10       12.90        3.93     12.16 o
  12   9  10       18.83       28.96     26.99 o
  -5  10  10        0.55       44.50     34.12 o
  -4  10  10        0.21       42.49     26.80 o
  -3  10  10        0.37       50.31     31.28 o
  -2  10  10       19.74       69.95     34.37 o
  -1  10  10      148.02      111.98     49.18 o
   0  10  10      382.89      370.39     57.29 o
   1  10  10       68.38       60.46     33.56 o
   2  10  10      363.71      321.57     48.25 o
   3  10  10       32.44       26.60     16.50 o
   4  10  10        1.68        3.88      9.01 o
   5  10  10       15.70       19.97      9.03 o
   6  10  10      115.67       76.37     20.52 o
   7  10  10      150.74      191.67     30.22 o
   8  10  10       10.44       29.34     11.68 o
   9  10  10       51.52       96.75     31.13 o
  10  10  10       19.09       55.73     22.27 o
  11  10  10       15.33       18.91     16.52 o
  -4  11  10        7.93       60.58     38.72 o
  -3  11  10       11.24        9.82     78.85 o
  -2  11  10       18.28       12.29     73.96 o
  -1  11  10        4.62      -11.74     44.02 o
   0  11  10      190.94      173.58     60.17 o
   1  11  10        6.86       -8.52     33.34 o
   2  11  10       52.00       62.32     11.87 o
   3  11  10        5.44        2.35      8.01 o
   4  11  10       70.20       46.86     22.23 o
   5  11  10       11.92       17.08     16.46 o
   6  11  10       92.98       78.72     15.93 o
   7  11  10       79.64       91.71     21.45 o
   8  11  10       34.03       56.45     22.70 o
   9  11  10        1.30        4.68     16.91 o
  10  11  10       42.57       73.11     25.96 o
  -3  12  10        1.56        0.15     78.01 o
  -2  12  10       52.16       57.20     52.55 o
  -1  12  10       11.11      -17.18     33.80 o
   0  12  10       39.15       68.59     30.93 o
   1  12  10       48.15       53.14     38.07 o
   2  12  10      111.56      117.13     24.07 o
   3  12  10      103.91       90.52     18.57 o
   4  12  10      122.45      106.35     20.49 o
   5  12  10      156.71      144.38     21.98 o
   6  12  10       93.76       96.63     17.46 o
   7  12  10       32.10       28.49      8.64 o
   8  12  10       13.57       47.39     23.04 o
   9  12  10       36.74       31.77     22.11 o
  -2  13  10       75.52       83.89     23.09 o
  -1  13  10       26.19       49.36     19.53 o
   0  13  10        0.55       11.39     18.59 o
   1  13  10       14.54        5.63     19.16 o
   2  13  10        2.95        0.04     11.63 o
   3  13  10       43.30       27.94      7.52 o
   4  13  10       18.13       28.85     13.25 o
   5  13  10       86.64       73.27     18.98 o
   6  13  10        0.86        1.64      9.28 o
   7  13  10       47.38       32.93      9.98 o
   8  13  10        4.02        8.71      9.86 o
  -1  14  10        1.02      -18.93     41.20 o
   0  14  10        5.87       -3.27     22.37 o
   1  14  10        3.59       28.23     40.11 o
   2  14  10       52.96      113.49     42.97 o
   3  14  10      101.46      106.83     26.95 o
   4  14  10       66.20       68.01     19.54 o
   5  14  10      129.77      146.43     28.23 o
   6  14  10        1.32        7.19     11.61 o
   7  14  10       64.35       39.05     15.02 o
   2  -9  11       22.28       10.02     28.28 o
   3  -9  11        3.06        3.73     27.74 o
   4  -9  11       63.49       75.88     28.33 o
   5  -9  11        3.27       -8.02      8.97 o
   6  -9  11       48.72       60.69     19.99 o
   7  -9  11       77.49       99.27     29.56 o
   0  -8  11        0.74        8.94     37.57 o
   1  -8  11        0.38      -10.65     16.19 o
   2  -8  11       10.22       -5.40     15.25 o
   3  -8  11       16.81        5.81      6.39 o
   4  -8  11       21.73       18.27      7.53 o
   5  -8  11       13.92        9.55     10.28 o
   6  -8  11       89.56       81.53     21.81 o
   7  -8  11        3.55       -7.69      9.34 o
   8  -8  11       62.10       79.34     22.32 o
   9  -8  11        8.74       14.77     13.00 o
  -1  -7  11       10.09       13.01     13.05 o
   0  -7  11        4.96       -1.14     34.11 o
   1  -7  11       33.73       45.83     13.75 o
   2  -7  11        7.50       -3.09     32.38 o
   3  -7  11       23.11       -5.77     17.38 o
   4  -7  11        0.82      -11.12     13.49 o
   5  -7  11      109.37      112.26     25.78 o
   6  -7  11        0.16        2.54     13.92 o
   7  -7  11      148.44      181.93     36.82 o
   8  -7  11       12.12       26.44     14.00 o
   9  -7  11       97.08      102.64     25.50 o
  10  -7  11       36.67       47.71     20.83 o
  -2  -6  11        4.50       11.47     15.95 o
  -1  -6  11        1.42      -13.04      8.69 o
   0  -6  11        8.13       10.47     25.97 o
   1  -6  11        0.81       -9.67      6.45 o
   2  -6  11       78.49       52.85     16.17 o
   3  -6  11        4.31      -17.41     18.27 o
   4  -6  11       87.06       87.95     21.28 o
   5  -6  11       27.41       11.44      6.48 o
   6  -6  11       79.93       69.89     20.15 o
   7  -6  11       28.24        9.76      7.92 o
   8  -6  11       26.71       13.96     12.54 o
   9  -6  11       23.70        0.91     11.18 o
  10  -6  11        1.02       -9.24     14.64 o
  11  -6  11       30.47       37.34     12.85 o
  -3  -5  11       12.14       19.63     19.91 o
  -2  -5  11        4.33       13.91      8.10 o
  -1  -5  11       37.40       40.43     13.51 o
   0  -5  11        3.54      -22.43     17.66 o
   1  -5  11       55.77       52.22     11.92 o
   2  -5  11       16.37       39.77     15.01 o
   3  -5  11       20.98       20.18     13.84 o
   4  -5  11      122.24      158.32     29.58 o
   5  -5  11       63.28       63.27     18.56 o
   6  -5  11       28.13       25.85     11.73 o
   7  -5  11       69.83       68.19     20.37 o
   8  -5  11      148.69      131.69     26.59 o
   9  -5  11       16.35       -5.16     13.24 o
  10  -5  11       51.61       30.73     20.38 o
  11  -5  11        0.14       -2.32      9.98 o
  12  -5  11        0.10       13.11     17.97 o
  -4  -4  11        1.34      -11.62     14.28 o
  -3  -4  11        3.15       19.15     32.19 o
  -2  -4  11       11.57       26.23     32.73 o
  -1  -4  11        8.02       -5.33     15.61 o
   0  -4  11       22.27        0.01     10.48 o
   1  -4  11        6.06        6.11      8.81 o
   2  -4  11       21.86       15.32     11.13 o
   3  -4  11      270.14      336.87     38.93 o
   4  -4  11       23.87       27.42     10.59 o
   5  -4  11      322.23      377.77     44.26 o
   6  -4  11      210.19      246.44     36.35 o
   7  -4  11      121.22      120.16     25.30 o
   8  -4  11      146.81      101.27     23.53 o
   9  -4  11      115.03      118.76     26.75 o
  10  -4  11       72.60       74.86     21.55 o
  11  -4  11       16.42       14.95     11.69 o
  12  -4  11       22.99       27.24     11.90 o
  -4  -3  11        0.65      -10.45     14.41 o
  -3  -3  11        1.01       12.93     26.27 o
  -2  -3  11       18.21       33.13     21.57 o
  -1  -3  11      100.47      121.22     35.46 o
   0  -3  11       15.95        9.39      4.01 o
   1  -3  11       54.91       79.08     19.85 o
   2  -3  11       38.52       24.29     12.24 o
   3  -3  11        1.92        2.61      9.76 o
   4  -3  11      702.16      758.63     57.17 o
   5  -3  11      126.37      152.73     27.61 o
   6  -3  11      469.90      490.23     50.02 o
   7  -3  11      321.98      289.68     40.13 o
   8  -3  11      188.95      227.15     31.43 o
   9  -3  11        5.59        8.10      6.86 o
  10  -3  11       60.66       57.82     17.94 o
  11  -3  11       17.79       17.95     10.77 o
  12  -3  11       26.97       39.99     14.43 o
  13  -3  11        8.38       22.78     19.15 o
  -5  -2  11       17.59       20.64      8.61 o
  -4  -2  11        2.94        3.02     15.92 o
  -3  -2  11       20.20       16.32     20.04 o
  -2  -2  11        7.77       40.46     17.86 o
  -1  -2  11       17.19       21.90      8.97 o
   0  -2  11       11.18        8.29     10.16 o
   1  -2  11      227.77      222.20     31.78 o
   2  -2  11       30.08        4.36      8.22 o
   3  -2  11       72.34       63.56     14.56 o
   4  -2  11       33.03       27.52     13.08 o
   5  -2  11       41.84       68.58     12.24 o
   6  -2  11      143.07      148.68     20.38 o
   7  -2  11        0.19        2.63      9.40 o
   8  -2  11       91.03       81.62     16.99 o
   9  -2  11        5.84       -2.74      7.73 o
  10  -2  11        0.23       -1.23      7.71 o
  11  -2  11       16.67       18.56      9.81 o
  12  -2  11        8.53        2.68      8.57 o
  13  -2  11        1.71       18.03     13.80 o
  -5  -1  11        0.10        8.66      9.52 o
  -4  -1  11        4.14        1.45      9.29 o
  -3  -1  11        8.32        0.49     11.56 o
  -2  -1  11       54.77       73.10     17.92 o
  -1  -1  11       31.61       44.92     14.95 o
   0  -1  11        0.37       22.73      8.45 o
   1  -1  11      431.66      533.78     47.80 o
   2  -1  11       10.92       19.40     13.16 o
   3  -1  11      376.98      492.32     47.60 o
   4  -1  11       32.18       27.60      9.79 o
   5  -1  11        7.52       28.51     10.06 o
   6  -1  11       11.74        6.09      5.61 o
   7  -1  11      365.96      322.11     32.97 o
   8  -1  11      107.49      102.02     18.23 o
   9  -1  11        5.91        5.97      3.89 o
  10  -1  11      150.62      144.55     24.76 o
  11  -1  11       10.84       15.02     10.91 o
  12  -1  11       70.09       67.91     17.23 o
  13  -1  11        1.06       12.39     13.98 o
  -5   0  11        0.50       20.23     16.96 o
  -4   0  11        1.84      -11.93     12.37 o
  -3   0  11       17.12       36.29     12.78 o
  -2   0  11        1.22        5.86      8.35 o
  -1   0  11       14.10       17.87     15.75 o
   0   0  11      112.54      109.68     23.57 o
   1   0  11       19.56       30.94     16.36 o
   2   0  11       61.27       58.93     17.32 o
   3   0  11       30.45       19.48     12.79 o
   4   0  11       43.48       40.25     10.09 o
   5   0  11      159.15      163.63     17.40 o
   6   0  11      352.65      339.98     29.95 o
   7   0  11      103.06      114.60     17.70 o
   8   0  11      759.28      739.78     50.69 o
   9   0  11      191.50      213.09     28.84 o
  10   0  11      162.12      175.56     26.77 o
  11   0  11       70.37       93.05     20.58 o
  12   0  11        0.83        1.75      5.31 o
  13   0  11       22.34       24.81     12.39 o
  -6   1  11        0.01       -7.05     14.60 o
  -5   1  11        0.49       -8.84     13.62 o
  -4   1  11        0.12       -5.23      7.84 o
  -3   1  11        0.73      -10.65     10.63 o
  -2   1  11       13.93        4.80      5.67 o
  -1   1  11       72.81       74.24     14.93 o
   0   1  11       24.01        0.64     21.08 o
   1   1  11       84.79       52.60     22.78 o
   2   1  11       25.95       12.84     31.19 o
   3   1  11        1.19       10.71      6.61 o
   4   1  11       12.56       12.00     10.30 o
   5   1  11       32.95       22.79     10.68 o
   6   1  11       11.25       -0.90     10.56 o
   7   1  11       39.82       22.69      6.16 o
   8   1  11        4.24       -3.97      6.04 o
   9   1  11      437.18      481.52     42.23 o
  10   1  11       12.22        0.81      7.91 o
  11   1  11       83.03      115.66     26.11 o
  12   1  11        7.23       25.07     14.93 o
  13   1  11        0.46       17.78     14.90 o
  -6   2  11        5.92        3.66      8.17 o
  -5   2  11        0.07        1.23      7.00 o
  -4   2  11        0.14       -4.22     12.84 o
  -3   2  11        8.59       -2.87     10.20 o
  -2   2  11        2.69       11.84     13.34 o
  -1   2  11        0.23      -12.19      8.93 o
   0   2  11        0.03       -9.70     15.02 o
   1   2  11       46.65       33.89     11.86 o
   2   2  11      290.86      300.32     26.54 o
   3   2  11      208.76      202.79     18.52 o
   4   2  11      682.03      743.41     34.78 o
   5   2  11        9.50        4.76      4.41 o
   6   2  11       13.48       11.85      4.87 o
   7   2  11       28.21       24.31      4.86 o
   8   2  11      299.85      257.19     27.67 o
   9   2  11      125.31      146.50     24.73 o
  10   2  11       84.57       78.48     19.38 o
  11   2  11        0.14       -4.13     12.86 o
  12   2  11       66.41       86.03     24.68 o
  13   2  11        0.23       37.61     23.27 o
  -6   3  11        0.36        6.61     16.84 o
  -5   3  11        0.75      -32.29     21.53 o
  -4   3  11        0.24       -3.12      9.03 o
  -3   3  11        0.87      -16.25     15.15 o
  -2   3  11       10.91       -5.28     13.00 o
  -1   3  11        7.42       10.03      4.33 o
   0   3  11      277.28      290.49     30.67 o
   1   3  11        5.33       -1.46      4.43 o
   2   3  11      124.92      137.29     15.76 o
   3   3  11      239.08      290.12     30.28 o
   4   3  11      201.17      247.29     20.48 o
   5   3  11      272.58      285.69     23.07 o
   6   3  11      346.00      369.74     26.97 o
   7   3  11       15.83       19.87      6.37 o
   8   3  11     1064.20      984.73     53.53 o
   9   3  11       83.57       56.34     12.36 o
  10   3  11       45.36       58.32     16.47 o
  11   3  11       14.35        4.30      7.84 o
  12   3  11        0.51       12.33     16.84 o
  13   3  11       24.14       28.76     12.50 o
  -6   4  11        5.48      -11.10     23.35 o
  -5   4  11        0.33      -20.28     15.39 o
  -4   4  11        0.75      -20.38     13.58 o
  -3   4  11        5.40       -6.22     11.37 o
  -2   4  11       16.82        7.78      5.82 o
  -1   4  11       12.35        2.49      9.01 o
   0   4  11       45.73       41.76     11.88 o
   1   4  11      145.46      134.87     20.43 o
   2   4  11       13.69       18.98     14.41 o
   3   4  11       77.12       56.21      9.64 o
   4   4  11        1.49       -0.38     13.42 o
   5   4  11       19.21       48.55     12.16 o
   6   4  11      607.57      577.85     38.99 o
   7   4  11      298.13      340.79     30.85 o
   8   4  11        1.29        8.51      5.19 o
   9   4  11        3.31        4.64      7.17 o
  10   4  11       13.41        9.11      8.22 o
  11   4  11       18.92        9.09     15.12 o
  12   4  11        0.06        4.24      9.68 o
  13   4  11        9.84       13.10     14.56 o
  -6   5  11        0.01       -8.07      9.94 o
  -5   5  11        1.57      -15.75     10.50 o
  -4   5  11        0.22      -10.48     11.04 o
  -3   5  11        0.01      -12.22      9.34 o
  -2   5  11       24.91       31.42      9.95 o
  -1   5  11        2.10       14.48     10.60 o
   0   5  11      105.52      124.94     21.06 o
   1   5  11        0.16       -2.53     16.67 o
   2   5  11       30.94       15.09     10.79 o
   3   5  11       39.08       29.65      6.25 o
   4   5  11      318.74      321.17     20.71 o
   5   5  11        5.56        1.30      7.69 o
   6   5  11      351.74      364.27     29.93 o
   7   5  11       67.54       49.67     15.68 o
   8   5  11       73.06       33.07     10.83 o
   9   5  11        8.97        7.81      8.42 o
  10   5  11      140.26       95.13     22.42 o
  11   5  11        1.24       -7.21     14.25 o
  12   5  11       91.51       99.42     23.76 o
  13   5  11       16.76       17.16      7.55 o
  -5   6  11        3.38       10.72     11.63 o
  -4   6  11        1.48      -11.10     16.19 o
  -3   6  11        3.16       -9.13     15.86 o
  -2   6  11       16.29       28.72     23.11 o
  -1   6  11        2.30        4.77     26.68 o
   0   6  11       40.00       52.95     16.58 o
   1   6  11       72.53       23.43     33.64 o
   2   6  11      117.44      178.86     25.93 o
   3   6  11      100.07      125.36     17.35 o
   4   6  11     1172.86     1226.61     44.84 o
   5   6  11      179.34      220.59     23.89 o
   6   6  11      342.37      358.04     31.47 o
   7   6  11      151.87      146.82     24.62 o
   8   6  11      123.88      113.13     21.23 o
   9   6  11      173.33      163.34     26.77 o
  10   6  11       37.24       61.09     17.93 o
  11   6  11       99.97      119.53     26.73 o
  12   6  11        2.68        3.30     13.17 o
  13   6  11       11.06        7.82     18.90 o
  -5   7  11       27.81       39.92     12.21 o
  -4   7  11       29.63       49.90     13.20 o
  -3   7  11        2.31       -0.18     10.29 o
  -2   7  11       17.84        8.68     13.88 o
  -1   7  11        0.43       -5.31     20.53 o
   0   7  11        1.14        8.02     17.96 o
   1   7  11       51.27       44.35     21.47 o
   2   7  11      483.92      465.29     42.69 o
   3   7  11       29.60       12.35     13.53 o
   4   7  11        3.22        1.42      4.54 o
   5   7  11      522.39      541.49     39.47 o
   6   7  11       67.82       56.77     12.76 o
   7   7  11      301.79      353.34     40.51 o
   8   7  11       26.00       35.21     12.90 o
   9   7  11      233.99      221.61     34.22 o
  10   7  11        4.34        8.49     10.87 o
  11   7  11       60.24       44.54     13.42 o
  12   7  11        1.51      -12.43      8.29 o
  -5   8  11        1.93       30.18     13.48 o
  -4   8  11        0.00       27.95     13.78 o
  -3   8  11        6.62        8.87      8.78 o
  -2   8  11        1.11       -5.19     12.16 o
  -1   8  11        8.67       16.47     12.52 o
   0   8  11      101.45       44.49     30.37 o
   1   8  11       44.20       40.52     15.27 o
   2   8  11      228.18      258.80     55.43 o
   3   8  11        3.05       13.45     10.46 o
   4   8  11       53.19       43.47     14.89 o
   5   8  11       18.54       22.67      3.97 o
   6   8  11       67.46       86.34     18.26 o
   7   8  11       79.03       90.33     18.23 o
   8   8  11       81.10       93.52     24.82 o
   9   8  11       88.31       80.97     21.20 o
  10   8  11       47.45       48.92     14.85 o
  11   8  11       11.94        5.80     11.60 o
  12   8  11        1.60      -15.87     14.68 o
  -4   9  11        0.03       20.10     17.01 o
  -3   9  11        7.16       20.01     12.64 o
  -2   9  11       16.33       21.25      8.67 o
  -1   9  11        3.05        3.09     20.62 o
   0   9  11      182.73      258.01     54.81 o
   1   9  11        1.14       59.08     29.14 o
   2   9  11       43.84      105.49     36.92 o
   3   9  11       27.73       39.55     18.28 o
   4   9  11      594.13      617.81     45.80 o
   5   9  11        4.16        8.77      5.31 o
   6   9  11      132.16      139.57     26.78 o
   7   9  11      192.74      214.44     28.65 o
   8   9  11      196.42      243.98     38.84 o
   9   9  11      262.20      291.79     43.37 o
  10   9  11       15.88       31.76     12.93 o
  11   9  11       51.63       52.09     20.24 o
  -4  10  11        0.33       53.57     26.92 o
  -3  10  11        8.98       44.36     23.59 o
  -2  10  11       49.02      146.97     47.81 o
  -1  10  11        1.56       49.18     32.26 o
   0  10  11        7.93      129.33     45.11 o
   1  10  11       41.37       62.18     49.61 o
   2  10  11        9.16       -6.70     52.18 o
   3  10  11      419.89      422.30     47.52 o
   4  10  11       16.97       19.00      9.96 o
   5  10  11      748.88      785.18     68.29 o
   6  10  11        1.94      -14.24      9.50 o
   7  10  11      161.10      162.26     35.38 o
   8  10  11       21.24       27.49     10.54 o
   9  10  11       76.82       79.96     19.73 o
  10  10  11        0.01       10.34     18.05 o
  11  10  11       44.62       65.11     22.66 o
  -3  11  11       17.38       53.73     36.10 o
  -2  11  11        0.46       52.31     35.64 o
  -1  11  11        1.34       92.07     40.62 o
   0  11  11        4.11      -27.54    102.14 o
   1  11  11       50.27       -2.94     74.64 o
   2  11  11       35.33       -2.37     56.23 o
   3  11  11      123.96       95.22     29.60 o
   4  11  11       76.62       41.29     57.66 o
   5  11  11      114.71       91.97     33.18 o
   6  11  11       59.72       55.04      9.20 o
   7  11  11       87.09       78.80     18.44 o
   8  11  11       25.48       30.56     26.64 o
   9  11  11       45.18       76.53     28.72 o
  10  11  11        0.80       -5.97     11.19 o
  -2  12  11        0.95       30.70     33.42 o
  -1  12  11       44.04        3.37     57.25 o
   0  12  11       27.31        5.60     60.15 o
   1  12  11       58.22       28.35     82.56 o
   2  12  11       56.97       13.65     35.75 o
   3  12  11      151.22      215.60     65.12 o
   4  12  11       33.42       35.91     33.08 o
   5  12  11      167.21      167.32     26.04 o
   6  12  11        7.25       -5.74      4.73 o
   7  12  11      228.59      209.22     25.69 o
   8  12  11        4.66        7.79      4.78 o
   9  12  11       41.69       33.99     23.91 o
  -1  13  11        0.67       10.39     33.90 o
   0  13  11       15.71        1.45     45.25 o
   1  13  11       63.19       54.79     50.50 o
   2  13  11       50.65      -16.12     36.12 o
   3  13  11      135.88      118.22     41.26 o
   4  13  11        3.63        3.00     19.29 o
   5  13  11      200.79      214.49     31.59 o
   6  13  11       10.10        9.97     13.57 o
   7  13  11       60.25       59.38     13.34 o
   8  13  11        5.67      -10.54     16.06 o
   1  14  11      130.86      134.11     49.43 o
   2  14  11       12.05       -2.64     80.98 o
   3  14  11       74.02       76.98     29.35 o
   4  14  11       12.24        7.09     13.36 o
   5  14  11       30.21        7.61     10.00 o
   3  -8  12       44.96       32.03     13.24 o
   4  -8  12       16.24       29.64     20.08 o
   5  -8  12       34.09       36.91     20.68 o
   6  -8  12       16.23       10.30      8.55 o
   7  -8  12       12.22        2.88     15.83 o
   1  -7  12        0.21      -24.91     22.86 o
   2  -7  12       22.71       31.85     13.89 o
   3  -7  12       24.32        9.14     14.05 o
   4  -7  12       19.02       25.63     13.34 o
   5  -7  12       77.34      114.84     33.14 o
   6  -7  12        8.45        2.94     18.52 o
   7  -7  12       83.53      102.74     26.59 o
   8  -7  12        3.99       17.71      9.41 o
   9  -7  12       61.09       76.13     22.65 o
  -1  -6  12        0.34       11.45      5.92 o
   0  -6  12       20.71       23.83      9.75 o
   1  -6  12        2.50       -1.33     19.33 o
   2  -6  12       17.59       -2.62     18.06 o
   3  -6  12        0.60      -16.62     15.88 o
   4  -6  12       81.66       91.19     28.45 o
   5  -6  12        1.27      -34.68     26.96 o
   6  -6  12       41.00       72.96     25.28 o
   7  -6  12       35.43       30.82     14.28 o
   8  -6  12       89.77      114.75     28.64 o
   9  -6  12       49.85       15.56     20.39 o
  10  -6  12      155.85      157.06     34.20 o
  -2  -5  12       32.63       32.91     37.57 o
  -1  -5  12        5.53        3.51     41.87 o
   0  -5  12        5.17      -14.33     16.67 o
   1  -5  12        0.99      -23.89     15.93 o
   2  -5  12       14.91       -8.07     13.00 o
   3  -5  12       53.79       43.29     15.21 o
   4  -5  12        2.70       24.28     12.52 o
   5  -5  12        2.48       12.68     18.62 o
   6  -5  12       44.80       62.41     21.84 o
   7  -5  12       18.89       17.13      8.03 o
   8  -5  12        3.06       -5.76     15.00 o
   9  -5  12        5.52        9.12     16.06 o
  10  -5  12        1.37        4.09     27.99 o
  11  -5  12        0.12       -1.06     11.45 o
  -2  -4  12        1.82       15.70     21.38 o
  -1  -4  12        2.90       11.45     12.88 o
   0  -4  12       22.74       42.63     20.42 o
   1  -4  12       68.72       66.73     24.24 o
   2  -4  12        0.28       -2.31     10.70 o
   3  -4  12      134.15      138.57     28.77 o
   4  -4  12        0.47       -2.12     12.61 o
   5  -4  12        1.58       -0.33     29.34 o
   6  -4  12       51.67       65.84     20.68 o
   7  -4  12      143.39      203.92     34.82 o
   8  -4  12       37.00       25.20     12.98 o
   9  -4  12      103.32      147.78     34.19 o
  10  -4  12       28.82       32.06     16.78 o
  11  -4  12       31.72        2.36     12.96 o
  -3  -3  12        2.23      -25.93     23.30 o
  -2  -3  12        2.64       52.29     30.96 o
  -1  -3  12        2.82       17.55     16.05 o
   0  -3  12        9.70        6.39      9.64 o
   1  -3  12        0.66       -2.87      6.45 o
   2  -3  12       52.18       62.13     18.60 o
   3  -3  12        0.08       12.65     17.73 o
   4  -3  12       37.03       29.73     13.64 o
   5  -3  12      127.53      132.93     37.39 o
   6  -3  12      325.64      415.49     46.60 o
   7  -3  12        1.18       -6.58     10.18 o
   8  -3  12       96.95      125.87     28.24 o
   9  -3  12       11.03       20.76      8.62 o
  10  -3  12      115.13      118.26     30.51 o
  11  -3  12       16.58       13.55     12.75 o
  12  -3  12       47.22       61.16     20.10 o
  -3  -2  12       11.99       -4.32     32.64 o
  -2  -2  12        0.41      -31.39     22.22 o
  -1  -2  12        3.07        5.36      8.19 o
   0  -2  12        5.93       -2.77     18.86 o
   1  -2  12        7.09       12.18     10.88 o
   2  -2  12        0.52       -7.99      5.33 o
   3  -2  12       25.20       19.91     15.79 o
   4  -2  12       18.05        3.24     20.35 o
   5  -2  12        9.97        7.15     16.28 o
   6  -2  12        0.16       -5.53      6.99 o
   7  -2  12      345.93      320.63     43.33 o
   8  -2  12        2.52        3.22     10.45 o
   9  -2  12        1.49       -1.43      8.19 o
  10  -2  12        2.29       10.12      6.40 o
  11  -2  12        0.84       11.82     10.96 o
  12  -2  12        6.82       18.04     14.66 o
  -4  -1  12        2.61        4.92     11.46 o
  -3  -1  12        0.04       -1.59     12.54 o
  -2  -1  12        8.28        2.59     13.77 o
  -1  -1  12       23.03       38.26     24.25 o
   0  -1  12       70.82      113.04     32.54 o
   1  -1  12       26.64       34.10     14.63 o
   2  -1  12       15.09        9.32     15.70 o
   3  -1  12       50.35       22.48     17.16 o
   4  -1  12       48.22       40.95      9.91 o
   5  -1  12      185.23      222.53     23.15 o
   6  -1  12       44.84       57.75     14.22 o
   7  -1  12        7.78       10.87      5.34 o
   8  -1  12       29.93       33.75      9.63 o
   9  -1  12        0.75       -4.64      8.59 o
  10  -1  12      109.47      132.07     23.62 o
  11  -1  12       29.26       36.40     11.34 o
  12  -1  12       66.19       57.69     14.94 o
  13  -1  12        0.25       32.45     17.54 o
  -4   0  12       10.27        7.91      8.81 o
  -3   0  12        0.05        0.77     10.97 o
  -2   0  12        0.52        2.72     10.71 o
  -1   0  12       13.18        6.31     10.66 o
   0   0  12        8.21       26.18     24.87 o
   1   0  12        0.13        4.93      5.23 o
   2   0  12      286.20      316.62     52.90 o
   3   0  12       79.12      114.00     25.16 o
   4   0  12      570.89      627.41     55.49 o
   5   0  12       12.17        8.88      8.81 o
   6   0  12      520.90      544.40     37.01 o
   7   0  12       22.46       37.04     10.89 o
   8   0  12      319.20      365.75     36.51 o
   9   0  12      124.82      126.59     21.13 o
  10   0  12       15.82       12.86      5.29 o
  11   0  12       48.53       70.72     16.74 o
  12   0  12        1.88       -8.71      6.44 o
  13   0  12        5.34       12.09     13.98 o
  -4   1  12        0.15        2.97      8.60 o
  -3   1  12       21.09       21.73     19.92 o
  -2   1  12        8.16        5.15      6.82 o
  -1   1  12       24.55       14.32     12.76 o
   0   1  12      385.91      396.80     43.26 o
   1   1  12        0.51        8.29     12.07 o
   2   1  12      297.26      276.62     48.79 o
   3   1  12      136.36       97.56     25.35 o
   4   1  12        0.30        4.21      6.84 o
   5   1  12      139.14      120.06     17.38 o
   6   1  12        1.00       -1.07      4.13 o
   7   1  12      255.78      263.82     25.53 o
   8   1  12       64.42       46.59     10.20 o
   9   1  12      148.24      155.02     26.32 o
  10   1  12       16.70        7.39      5.87 o
  11   1  12       26.17       11.59      9.59 o
  12   1  12        3.42       -4.54      8.49 o
  13   1  12        2.21       14.38     18.04 o
  -5   2  12        1.95        3.19      7.16 o
  -4   2  12        7.99        9.16      8.92 o
  -3   2  12        2.81       -1.26     13.30 o
  -2   2  12        0.39        4.48     11.34 o
  -1   2  12        0.06       -4.08      8.39 o
   0   2  12       14.52       12.00     12.46 o
   1   2  12       10.49       -2.42      6.83 o
   2   2  12       40.34       26.00      9.85 o
   3   2  12       15.39        9.16      8.83 o
   4   2  12      187.18      147.04     18.85 o
   5   2  12       54.39       70.27     11.18 o
   6   2  12       56.74       65.36     10.99 o
   7   2  12      121.84      137.02     20.28 o
   8   2  12       45.00       43.58      9.92 o
   9   2  12       50.91       29.96     10.75 o
  10   2  12       30.36       18.11     11.05 o
  11   2  12       52.57       18.79      9.56 o
  12   2  12        0.54        5.70     14.77 o
  13   2  12        0.02       24.94     17.95 o
  -5   3  12        2.36      -25.75     20.96 o
  -4   3  12        2.40        1.77     10.60 o
  -3   3  12       11.74        6.22      6.41 o
  -2   3  12       37.42       18.28      6.58 o
  -1   3  12        1.42       -0.39      9.01 o
   0   3  12        2.00       -2.66      7.05 o
   1   3  12        0.05       -4.01      5.60 o
   2   3  12        2.10        3.61      7.60 o
   3   3  12       13.15       22.54     12.24 o
   4   3  12      944.66     1085.42     59.55 o
   5   3  12       97.65      135.50     15.94 o
   6   3  12      767.74      834.98     41.29 o
   7   3  12        8.05        3.68      5.26 o
   8   3  12      268.67      289.76     29.90 o
   9   3  12      144.01      125.31     24.42 o
  10   3  12       82.49       78.87     20.63 o
  11   3  12       55.06       35.52     15.76 o
  12   3  12       45.87       37.45     12.37 o
  13   3  12       32.76       34.09     19.30 o
  -5   4  12        0.26        2.95     14.14 o
  -4   4  12        7.34      -18.43     12.29 o
  -3   4  12        5.80        5.40      9.02 o
  -2   4  12        8.10       -0.55      8.67 o
  -1   4  12        5.34        3.75      7.31 o
   0   4  12       38.44       33.50      9.02 o
   1   4  12       11.42        9.26      3.47 o
   2   4  12       17.03       22.06      9.93 o
   3   4  12       60.67       43.88     29.75 o
   4   4  12      230.83      210.02     26.12 o
   5   4  12     1127.80     1174.79     48.52 o
   6   4  12       95.59      106.84     16.29 o
   7   4  12      307.32      295.98     25.14 o
   8   4  12       63.93       54.37     12.50 o
   9   4  12       80.48       69.18     17.63 o
  10   4  12        4.32       -4.12      9.58 o
  11   4  12       54.92       53.04     17.25 o
  12   4  12        3.19       12.51     10.61 o
  13   4  12        3.62       14.09     11.09 o
  -4   5  12        4.98      -13.50      9.00 o
  -3   5  12        0.12      -13.08     10.21 o
  -2   5  12        2.33      -14.91     11.03 o
  -1   5  12       12.51       19.28     12.02 o
   0   5  12       28.81        9.49      6.87 o
   1   5  12        0.02       11.70      9.56 o
   2   5  12      225.66      278.60     40.71 o
   3   5  12       18.19        4.43     17.82 o
   4   5  12        5.34       14.21     13.16 o
   5   5  12       54.90       51.74     10.45 o
   6   5  12       38.19       44.13     10.20 o
   7   5  12       94.01      115.46     19.21 o
   8   5  12      217.10      203.99     31.70 o
   9   5  12        5.68       11.57     11.38 o
  10   5  12       98.05       91.20     22.04 o
  11   5  12       19.35       -2.16      8.80 o
  12   5  12        1.38       12.93     11.86 o
  13   5  12        4.91        7.74     15.32 o
  -4   6  12        4.54      -14.55     11.49 o
  -3   6  12        0.01        8.57     11.90 o
  -2   6  12        0.84        4.90     11.72 o
  -1   6  12        4.99       -1.73     13.39 o
   0   6  12       51.28       81.32     18.84 o
   1   6  12        0.04       16.27     22.07 o
   2   6  12      248.59      276.09     66.89 o
   3   6  12       82.80       71.29     32.24 o
   4   6  12      209.50      201.62     30.44 o
   5   6  12        2.71       10.53     11.39 o
   6   6  12      425.26      430.93     35.91 o
   7   6  12      238.74      272.62     33.69 o
   8   6  12       42.28       51.68     17.88 o
   9   6  12      319.32      344.84     43.20 o
  10   6  12       56.14       85.83     23.17 o
  11   6  12       95.99       99.65     23.19 o
  12   6  12       49.16       88.44     25.05 o
  -4   7  12        0.21        4.48      6.78 o
  -3   7  12        0.14       -1.69      6.25 o
  -2   7  12        2.48        8.30     19.55 o
  -1   7  12       24.91       10.30     24.41 o
   0   7  12      142.65      139.65     23.67 o
   1   7  12       28.01       15.16     16.02 o
   2   7  12       12.15        9.32     29.80 o
   3   7  12      467.10      543.23     54.48 o
   4   7  12      129.19       97.81     23.05 o
   5   7  12       90.65      133.05     25.49 o
   6   7  12      107.50      108.99     18.12 o
   7   7  12      177.93      181.71     27.42 o
   8   7  12       64.65       41.97     33.31 o
   9   7  12      148.62      143.71     26.31 o
  10   7  12        5.03       17.13     24.88 o
  11   7  12       24.37       44.96     19.58 o
  12   7  12        1.15       13.35     10.97 o
  -4   8  12       11.97       13.99     11.37 o
  -3   8  12       11.83       -0.51      7.25 o
  -2   8  12        0.78        2.51     15.94 o
  -1   8  12       16.11        3.97     15.73 o
   0   8  12        0.14      -12.52     10.97 o
   1   8  12       25.77       24.84     23.33 o
   2   8  12       21.38       18.39     25.75 o
   3   8  12       17.51        7.98     17.23 o
   4   8  12       63.86       42.58     18.05 o
   5   8  12       79.91       63.94     10.01 o
   6   8  12      195.79      199.24     31.20 o
   7   8  12       83.32       78.80     19.08 o
   8   8  12       32.10       42.74     15.33 o
   9   8  12       62.34       56.90     20.61 o
  10   8  12       11.93       12.32     18.77 o
  11   8  12       33.32       24.10     15.03 o
  12   8  12       10.14       23.16     15.90 o
  -3   9  12        7.99       16.51     16.60 o
  -2   9  12        0.41       16.22     10.17 o
  -1   9  12        0.13        0.55      7.04 o
   0   9  12        7.50       22.69     23.24 o
   1   9  12       74.91      107.39     36.50 o
   2   9  12      325.67      361.21     59.01 o
   3   9  12       49.13       62.50     32.46 o
   4   9  12       20.39       14.63     22.17 o
   5   9  12      170.63      222.87     46.81 o
   6   9  12       92.08      123.35     23.83 o
   7   9  12      309.10      338.69     36.10 o
   8   9  12       15.92       35.25     14.70 o
   9   9  12       87.45       88.79     24.28 o
  10   9  12       43.63       57.13     18.66 o
  11   9  12       45.96       41.78     15.74 o
  -3  10  12        1.12       21.90     11.21 o
  -2  10  12        0.11       45.85     21.45 o
  -1  10  12       20.34       45.97     24.00 o
   0  10  12       30.21       90.71     39.90 o
   1  10  12       83.34      118.09     42.10 o
   2  10  12       33.39       62.99     36.24 o
   3  10  12      212.27      321.14     58.38 o
   4  10  12       82.13      114.02     34.02 o
   5  10  12      205.30      267.83     53.65 o
   6  10  12       43.76       35.18     14.03 o
   7  10  12      232.08      244.29     31.21 o
   8  10  12        7.63       13.69     12.78 o
   9  10  12       81.62      120.69     27.76 o
  10  10  12        0.04       20.78     14.83 o
  -2  11  12       13.65       54.47     31.07 o
  -1  11  12        5.26       64.51     38.92 o
   0  11  12       15.07       71.61     37.99 o
   1  11  12       22.16      120.09     44.73 o
   2  11  12       11.13       74.21     42.32 o
   3  11  12       36.38       -3.32    150.51 o
   4  11  12       25.66       46.88     43.99 o
   5  11  12      210.78      331.14     64.46 o
   6  11  12        4.75       48.66     23.56 o
   7  11  12       44.67       47.79     15.09 o
   8  11  12        9.82       18.40     16.20 o
   9  11  12       17.36       13.35     13.88 o
  -1  12  12        2.05       32.62     31.87 o
   0  12  12       14.19      105.94     43.24 o
   1  12  12        9.93       26.08     35.62 o
   2  12  12        2.35      -49.17     61.77 o
   3  12  12       56.02      -74.24     63.15 o
   4  12  12        3.46        1.07     53.20 o
   5  12  12      105.95      137.41     37.24 o
   6  12  12        0.16       19.66     11.86 o
   7  12  12       58.97       51.86     21.71 o
   8  12  12        6.41        0.11     11.77 o
   1  13  12       75.21       -0.14     44.39 o
   2  13  12        5.58      -19.25     60.91 o
   3  13  12      110.71        9.68     50.57 o
   4  13  12        0.20       30.99     40.91 o
   5  13  12       38.64       81.78     32.72 o
   6  13  12        7.34        7.21     19.65 o
   5  -7  13       18.99       22.76     20.46 o
   2  -6  13       27.79       16.77     14.38 o
   3  -6  13       17.43        8.27     11.77 o
   4  -6  13       20.48       25.18      7.31 o
   5  -6  13        0.45       -2.36     34.28 o
   6  -6  13      166.82      200.99     46.99 o
   7  -6  13        5.60       13.48     55.28 o
   8  -6  13      180.33      224.37     49.57 o
   0  -5  13        1.10      -10.30     20.48 o
   1  -5  13        9.01      -26.13     26.87 o
   2  -5  13        3.08       -3.22     12.87 o
   3  -5  13       31.59       11.52     13.21 o
   4  -5  13        0.06       -0.13     10.77 o
   5  -5  13       28.95       11.44     13.23 o
   6  -5  13        3.07       -7.18     18.00 o
   7  -5  13       34.80       27.37     18.88 o
   8  -5  13       20.43        6.44     13.10 o
   9  -5  13       26.44       28.39     47.89 o
  10  -5  13       22.19        5.02     11.01 o
  -1  -4  13        1.60       -4.49     50.40 o
   0  -4  13        0.25       -4.08     15.46 o
   1  -4  13        1.39        2.01     15.87 o
   2  -4  13       49.03       46.19     22.23 o
   3  -4  13        1.09        9.16     10.66 o
   4  -4  13        1.03       -6.17     14.37 o
   5  -4  13      151.93      236.06     51.36 o
   6  -4  13       26.73       33.12     22.03 o
   7  -4  13       38.45       72.21     29.47 o
   8  -4  13        0.93       -7.35     11.47 o
   9  -4  13       44.11       51.06     20.56 o
  10  -4  13       23.13        9.99     17.94 o
  -1  -3  13        0.09       -4.20     19.57 o
   0  -3  13        0.16       20.80     20.18 o
   1  -3  13        1.33       11.02      7.96 o
   2  -3  13       13.42       20.07     18.07 o
   3  -3  13        1.83       -2.32      8.64 o
   4  -3  13      194.76      215.25     36.59 o
   5  -3  13        1.12       -4.96     11.27 o
   6  -3  13       32.71       50.17     24.53 o
   7  -3  13        4.32       13.05     15.88 o
   8  -3  13       30.98       38.24     21.18 o
   9  -3  13       30.96       38.50      9.51 o
  10  -3  13       56.10       87.40     25.63 o
  11  -3  13       65.71       62.92     23.96 o
  -2  -2  13        0.53        3.96     14.41 o
  -1  -2  13       13.85       20.75     37.63 o
   0  -2  13        4.86       13.47     20.89 o
   1  -2  13        0.25       18.94      7.70 o
   2  -2  13       18.50       27.23     12.76 o
   3  -2  13       51.13       56.79     18.43 o
   4  -2  13        0.15        7.64      6.67 o
   5  -2  13      158.41      138.85     28.81 o
   6  -2  13        0.74       -9.39     14.81 o
   7  -2  13       21.38        0.23     19.49 o
   8  -2  13        1.08       -7.07     16.78 o
   9  -2  13       71.00       74.96     23.77 o
  10  -2  13        0.76       -5.14      6.37 o
  11  -2  13       41.06       48.58     18.26 o
  12  -2  13        0.12        7.80      9.06 o
  -2  -1  13       10.07      -12.13     16.89 o
  -1  -1  13        5.53      -34.82     23.22 o
   0  -1  13        1.41       13.24     18.97 o
   1  -1  13        1.86       -3.48      5.31 o
   2  -1  13       31.51       28.54     10.37 o
   3  -1  13        0.83       16.01     11.68 o
   4  -1  13       17.08        4.09     19.42 o
   5  -1  13       16.22       12.51     12.20 o
   6  -1  13       18.97        1.20      9.35 o
   7  -1  13       12.21       19.05     10.23 o
   8  -1  13        0.92        9.50     12.16 o
   9  -1  13        3.75        3.45      5.53 o
  10  -1  13       16.26       12.95      8.02 o
  11  -1  13        2.86        7.16      5.94 o
  12  -1  13        0.28       -0.21     13.46 o
  -3   0  13        1.65       -7.19     12.40 o
  -2   0  13        3.43       -3.92      7.18 o
  -1   0  13       29.89       26.58     14.40 o
   0   0  13       37.70        4.87     22.06 o
   1   0  13       62.24       98.34     31.05 o
   2   0  13       66.14       90.73     28.35 o
   3   0  13       13.83       32.24     18.01 o
   4   0  13       16.67       29.44     14.14 o
   5   0  13       11.11       19.19      5.63 o
   6   0  13      279.37      333.31     34.90 o
   7   0  13       24.12       17.33      8.15 o
   8   0  13      111.21      124.58     21.97 o
   9   0  13       22.47       35.36     10.56 o
  10   0  13       12.98       21.34      7.85 o
  11   0  13       25.42       32.07     13.32 o
  12   0  13        5.45        7.78      7.67 o
  -3   1  13        3.60       22.36      9.49 o
  -2   1  13       36.66       35.46     16.62 o
  -1   1  13        1.11       -4.07      7.42 o
   0   1  13        1.06      -33.87     27.68 o
   1   1  13      156.64      109.81     24.19 o
   2   1  13       99.35       93.12     31.75 o
   3   1  13      296.75      316.76     54.62 o
   4   1  13       12.35       11.36     20.50 o
   5   1  13      143.71      140.17     23.91 o
   6   1  13       22.44        9.39      7.40 o
   7   1  13       81.72       79.34     15.59 o
   8   1  13        1.30        5.45      6.76 o
   9   1  13       19.32       17.60     11.04 o
  10   1  13        3.24       -4.51      6.14 o
  11   1  13        0.83       -2.14      7.89 o
  12   1  13        4.22       -0.80      8.10 o
  -3   2  13        0.60       -1.21     16.51 o
  -2   2  13       25.74       30.77     10.22 o
  -1   2  13        1.23       -5.87      6.21 o
   0   2  13       71.67       59.20     16.91 o
   1   2  13       12.00       -2.36     15.61 o
   2   2  13       34.92       23.86     13.13 o
   3   2  13       13.23       33.69     16.36 o
   4   2  13        9.91       13.39     22.98 o
   5   2  13        3.57        8.17      6.82 o
   6   2  13       19.11       26.53     11.81 o
   7   2  13       95.27       90.67     17.34 o
   8   2  13       30.37       11.74     11.11 o
   9   2  13        8.14        5.72      8.54 o
  10   2  13        0.35        1.84      7.13 o
  11   2  13        2.59      -16.75     11.17 o
  12   2  13       13.68        0.74      6.33 o
  -3   3  13        0.14        3.39      4.61 o
  -2   3  13        0.51        2.26     11.59 o
  -1   3  13        0.56      -13.09     16.70 o
   0   3  13        3.19      -29.47     19.64 o
   1   3  13        4.83      -12.67     14.62 o
   2   3  13      130.28      115.56     23.65 o
   3   3  13       39.44       20.29      7.67 o
   4   3  13       38.71       67.54     14.97 o
   5   3  13        0.99       -0.75      9.63 o
   6   3  13      130.18      144.81     26.99 o
   7   3  13      111.70      131.31     20.06 o
   8   3  13       29.12       22.69      7.58 o
   9   3  13      113.79      125.95     24.06 o
  10   3  13      158.28      162.81     28.85 o
  11   3  13       76.50       58.07     16.27 o
  12   3  13       88.06       73.31     22.91 o
  -3   4  13        0.17      -10.18     10.14 o
  -2   4  13        0.26       -4.23     12.55 o
  -1   4  13        1.97        6.30     11.99 o
   0   4  13        3.85       -9.79     11.47 o
   1   4  13        0.39        1.14      4.79 o
   2   4  13        0.60       -5.26     12.52 o
   3   4  13       99.04       73.46     14.90 o
   4   4  13       47.42       50.95     10.01 o
   5   4  13      190.96      224.80     27.81 o
   6   4  13      129.09      112.60     20.14 o
   7   4  13      103.37      122.29     24.13 o
   8   4  13        0.39       12.88      7.50 o
   9   4  13      258.28      285.75     38.84 o
  10   4  13        5.82        7.07     10.57 o
  11   4  13       88.10      122.92     25.64 o
  12   4  13       17.35       10.70     18.37 o
  -3   5  13        0.11       -8.95      6.53 o
  -2   5  13        2.25       -5.82      4.79 o
  -1   5  13        7.20       -4.06     12.10 o
   0   5  13       60.70       52.45     34.80 o
   1   5  13        1.03       -2.63     13.03 o
   2   5  13        0.02       -6.64      9.88 o
   3   5  13        3.53       13.40     15.08 o
   4   5  13       77.49       73.59     15.72 o
   5   5  13       41.36       61.68     15.55 o
   6   5  13       34.81       45.42     17.15 o
   7   5  13       15.43        6.46      8.43 o
   8   5  13       41.13       40.60     13.02 o
   9   5  13       23.04       18.50     14.15 o
  10   5  13       19.51       16.26     11.39 o
  11   5  13       31.42        8.95      6.05 o
  12   5  13        1.63       -6.69      9.02 o
  -3   6  13        3.53       -5.87      8.60 o
  -2   6  13        5.32      -13.37     15.34 o
  -1   6  13        0.09      -10.86     13.95 o
   0   6  13        8.68       34.32     16.73 o
   1   6  13       62.23      108.07     32.36 o
   2   6  13      103.83      163.32     34.90 o
   3   6  13       17.52       51.92     22.70 o
   4   6  13       36.82       63.75     17.35 o
   5   6  13      113.17      133.52     26.26 o
   6   6  13       26.29       46.72     17.27 o
   7   6  13      172.15      197.18     44.29 o
   8   6  13      172.08      209.24     34.40 o
   9   6  13      230.80      264.10     37.03 o
  10   6  13       56.64       54.59     14.22 o
  11   6  13      206.55      193.72     35.08 o
  12   6  13        0.97        5.77      7.95 o
  -3   7  13        0.30       29.58      9.62 o
  -2   7  13        1.10       -5.85     13.62 o
  -1   7  13        0.33        4.32     23.81 o
   0   7  13        0.60       15.39     25.91 o
   1   7  13       53.89       21.25     28.99 o
   2   7  13      178.93      181.64     41.07 o
   3   7  13       63.63       38.75     51.11 o
   4   7  13       11.10        8.66     12.33 o
   5   7  13      115.22      118.03     24.75 o
   6   7  13       17.79       -0.29     39.49 o
   7   7  13      184.36      168.99     40.04 o
   8   7  13        2.44       -0.06     13.70 o
   9   7  13       80.30       67.32     19.91 o
  10   7  13        0.05        5.36     11.27 o
  11   7  13       23.10       39.67     18.67 o
  -2   8  13        0.01       -9.03     11.13 o
  -1   8  13        0.40      -20.25     24.25 o
   0   8  13       48.57       23.94     18.07 o
   1   8  13        0.95      -32.57     28.79 o
   2   8  13       20.19       12.24     17.51 o
   3   8  13      186.54      172.20     35.31 o
   4   8  13       21.15       20.45     15.77 o
   5   8  13      125.41      116.72     17.71 o
   6   8  13        0.02        2.86     22.12 o
   7   8  13      167.96      151.12     36.83 o
   8   8  13        0.02       -3.94      7.40 o
   9   8  13      123.82       99.83     23.55 o
  10   8  13        0.34       -9.74     10.58 o
  11   8  13       17.68       19.25      8.30 o
  -2   9  13        8.50       26.05     40.22 o
  -1   9  13        1.49       -0.55     17.66 o
   0   9  13       12.38        7.67     17.35 o
   1   9  13        1.37       -4.54     13.42 o
   2   9  13       13.23       -2.91      9.09 o
   3   9  13       26.86       53.13     24.84 o
   4   9  13        2.86        5.88     15.80 o
   5   9  13      211.18      283.43     53.62 o
   6   9  13        6.70       -3.58     10.77 o
   7   9  13      167.81      191.49     43.43 o
   8   9  13        4.45       29.36     18.41 o
   9   9  13       51.88       55.58     16.68 o
  10   9  13       19.69        0.65     23.78 o
  -1  10  13        4.94       74.09     28.23 o
   0  10  13        0.91       49.58     34.18 o
   1  10  13       48.90       83.72     31.50 o
   2  10  13       34.09       38.89     27.32 o
   3  10  13      150.40      224.19     51.42 o
   4  10  13       11.15        6.34     14.08 o
   5  10  13      144.28      146.40     38.94 o
   6  10  13        0.52       22.22     27.05 o
   7  10  13      213.76      247.54     50.38 o
   8  10  13       56.41       82.53     34.59 o
   9  10  13      114.15      140.99     29.02 o
  10  10  13       87.86       95.05     26.26 o
   0  11  13        7.04       70.80     43.55 o
   1  11  13       50.91       58.80     36.46 o
   2  11  13        9.54       73.48     39.27 o
   3  11  13       87.28      171.54     77.14 o
   4  11  13       70.63      108.20     48.60 o
   5  11  13       27.05       15.00     20.30 o
   6  11  13       43.39       52.06     55.19 o
   7  11  13      143.01      210.05     49.67 o
   8  11  13       33.49       69.89     31.70 o
   1  12  13       36.15       71.80     61.22 o
   2  12  13        0.11      119.70     76.04 o
   3  12  13       22.06      117.45     73.19 o
   4  12  13        0.20       88.13     69.67 o
   5  12  13      166.42      268.43     60.35 o
   6  12  13        7.19       10.94     41.50 o
   7  12  13      100.19      167.99     44.89 o
   3  -5  14        0.31      -29.51     20.23 o
   4  -5  14        5.48        6.50     19.53 o
   5  -5  14       63.36       57.93     16.67 o
   6  -5  14        0.47       12.27     16.81 o
   7  -5  14       85.18      128.07     41.02 o
   2  -4  14        0.17       -4.12     10.06 o
   3  -4  14       14.09       29.08     20.55 o
   4  -4  14       42.46       21.67     11.44 o
   5  -4  14        0.67        1.16      5.22 o
   6  -4  14        6.75       13.42     22.26 o
   7  -4  14       12.36      -14.11     12.10 o
   8  -4  14        0.20        0.87      8.63 o
   9  -4  14       17.35       13.22     13.88 o
   1  -3  14       18.25       46.59     24.78 o
   2  -3  14       16.81       45.16     23.40 o
   3  -3  14        0.16        1.34     16.19 o
   4  -3  14       39.33       77.65     23.69 o
   5  -3  14       17.79       13.83      8.85 o
   6  -3  14       27.25       37.73     15.30 o
   7  -3  14        2.16       -4.71     11.09 o
   8  -3  14       88.76      106.64     32.63 o
   9  -3  14       14.12       31.73     19.81 o
  10  -3  14       74.76      104.30     28.91 o
   0  -2  14        3.30       18.41     40.70 o
   1  -2  14        1.87       19.13     21.61 o
   2  -2  14        3.50       20.78     18.13 o
   3  -2  14      117.85      156.83     42.00 o
   4  -2  14       21.12       12.28      6.70 o
   5  -2  14       37.83       35.27      9.00 o
   6  -2  14        6.38       12.00     12.17 o
   7  -2  14       25.63       20.41      7.46 o
   8  -2  14        1.32        0.26     18.94 o
   9  -2  14       31.57       25.06     21.68 o
  10  -2  14        6.26        0.39     10.96 o
  -1  -1  14        0.09       11.13     24.23 o
   0  -1  14        1.10      -16.03     12.03 o
   1  -1  14       21.80       13.44     24.86 o
   2  -1  14        4.70       -1.34     17.82 o
   3  -1  14        0.32       -7.11      4.74 o
   4  -1  14        0.99       11.34     11.45 o
   5  -1  14        2.97       -0.74      7.66 o
   6  -1  14       13.29      -15.74     11.28 o
   7  -1  14        9.66       -3.60     19.47 o
   8  -1  14        0.29       -4.66      8.73 o
   9  -1  14        2.90       33.49     19.43 o
  10  -1  14        8.01       23.39     14.47 o
  11  -1  14        5.83       -1.05      8.92 o
  -1   0  14        3.60        5.29     14.06 o
   0   0  14        2.70      -13.55     17.92 o
   1   0  14        0.98       10.26     11.37 o
   2   0  14        1.27       27.34     16.61 o
   3   0  14        6.53        4.78     18.09 o
   4   0  14       13.22       24.14     24.49 o
   5   0  14        7.25       12.30     12.84 o
   6   0  14       28.52       51.45     22.76 o
   7   0  14       17.66       13.14     13.87 o
   8   0  14       39.81       23.49      7.49 o
   9   0  14       13.10       15.53      9.88 o
  10   0  14       50.96       48.39     18.09 o
  11   0  14        0.47        4.13     10.45 o
  -1   1  14        2.16       10.32     12.30 o
   0   1  14        0.11      -19.55     18.02 o
   1   1  14        6.50       14.04     27.98 o
   2   1  14       20.28       54.17     36.82 o
   3   1  14       13.49        0.62     22.41 o
   4   1  14       12.39        2.26     26.29 o
   5   1  14       56.61       30.42     22.93 o
   6   1  14       58.87       56.14     17.09 o
   7   1  14       66.47       76.86     21.86 o
   8   1  14        0.33       -2.22      9.20 o
   9   1  14       34.16       52.83     16.47 o
  10   1  14       12.25       11.72      9.78 o
  11   1  14       10.77       18.32     11.75 o
  -2   2  14        4.37       27.33     20.09 o
  -1   2  14        1.21        6.68     16.90 o
   0   2  14       13.93      -21.95     14.63 o
   1   2  14        2.28      -24.36     23.49 o
   2   2  14       14.86      -26.38     20.40 o
   3   2  14        3.47       14.96     26.82 o
   4   2  14        9.46        7.88     60.78 o
   5   2  14       38.30       14.81      8.90 o
   6   2  14        1.52        3.36     12.24 o
   7   2  14        5.18        5.43     12.82 o
   8   2  14        5.21        7.10      7.90 o
   9   2  14       20.95       10.26     11.32 o
  10   2  14        0.04        7.21     14.06 o
  11   2  14       32.88       32.82     11.02 o
  12   2  14        0.55        6.25      6.75 o
  -2   3  14        6.54        7.83     55.79 o
  -1   3  14        1.86       -6.89     17.34 o
   0   3  14        0.32      -13.21     29.79 o
   1   3  14        5.78       -9.38     13.97 o
   2   3  14        0.19      -13.75     12.71 o
   3   3  14       24.38       10.31      8.15 o
   4   3  14       84.70       70.60     17.33 o
   5   3  14        6.37      -13.63     12.29 o
   6   3  14        5.23       19.18     14.11 o
   7   3  14       63.58       67.65     21.66 o
   8   3  14       98.92      112.99     24.56 o
   9   3  14       64.55       32.05     23.61 o
  10   3  14       46.67       60.16     15.64 o
  11   3  14       30.33       20.02     10.72 o
  12   3  14       11.63        7.25     13.60 o
  -2   4  14        3.29      -14.87     35.74 o
  -1   4  14        0.03        0.34     16.21 o
   0   4  14        1.67       -2.53     13.21 o
   1   4  14       13.84        7.42     21.67 o
   2   4  14      179.05      190.72     35.79 o
   3   4  14       89.02       88.18     21.15 o
   4   4  14        9.88        5.71      9.62 o
   5   4  14       20.01       26.95      3.99 o
   6   4  14        3.02        0.52      9.95 o
   7   4  14      195.41      237.65     36.55 o
   8   4  14        8.76        3.11     17.73 o
   9   4  14      143.51      188.23     41.01 o
  10   4  14        0.02        1.17      7.75 o
  11   4  14       90.41       94.80     23.30 o
  -2   5  14        1.20       -0.47     13.87 o
  -1   5  14        3.47       -9.50     11.87 o
   0   5  14        0.93       -5.33     18.15 o
   1   5  14        0.11        1.21      6.91 o
   2   5  14        0.07      -11.33     15.79 o
   3   5  14       91.80       84.88     20.61 o
   4   5  14       42.09       26.11     13.65 o
   5   5  14        2.56       13.74     10.37 o
   6   5  14       46.55       43.57     15.88 o
   7   5  14       30.85       29.67     11.29 o
   8   5  14        3.51       14.21     16.32 o
   9   5  14      102.59      103.73     30.51 o
  10   5  14        0.48       -8.72     14.95 o
  11   5  14       31.33       25.67     14.24 o
  -1   6  14        0.04       11.73     22.13 o
   0   6  14       37.95       37.34     18.60 o
   1   6  14        7.90       29.24     27.89 o
   2   6  14        6.65        6.98      6.56 o
   3   6  14       45.75       72.12     25.42 o
   4   6  14       48.51      123.06     30.17 o
   5   6  14      174.81      219.15     31.63 o
   6   6  14       49.44       66.54     21.73 o
   7   6  14      100.83      125.07     35.45 o
   8   6  14       23.63       35.39     18.26 o
   9   6  14       47.63       50.51     24.38 o
  10   6  14        4.49       32.58     20.57 o
  11   6  14        6.72       -7.23      8.54 o
  -1   7  14        1.47        2.75     19.10 o
   0   7  14       11.81       26.62     25.92 o
   1   7  14       35.82       59.44     33.44 o
   2   7  14        4.73       72.29     29.07 o
   3   7  14        9.08       51.42     24.22 o
   4   7  14       10.74       36.42     20.05 o
   5   7  14      194.28      221.17     37.82 o
   6   7  14        0.39       25.39     19.63 o
   7   7  14      150.23      176.71     39.51 o
   8   7  14        0.18        3.51     20.15 o
   9   7  14      119.77      146.11     40.03 o
  10   7  14        2.22        9.37     27.60 o
  11   7  14      187.16      219.98     39.86 o
  -1   8  14        1.26        7.89     15.79 o
   0   8  14       58.45       53.14     25.47 o
   1   8  14       56.46        7.14     14.80 o
   2   8  14        0.95      -20.06     50.16 o
   3   8  14       42.64       24.63      7.22 o
   4   8  14        0.40      -53.25     35.50 o
   5   8  14      116.78      105.13     30.66 o
   6   8  14        0.99      -14.59     19.30 o
   7   8  14      170.77      186.93     40.04 o
   8   8  14       42.55       24.20     51.84 o
   9   8  14       81.00       56.84     56.56 o
  10   8  14       51.33       77.12     29.88 o
   0   9  14        0.87      -14.47      9.65 o
   1   9  14       23.66        1.83      9.33 o
   2   9  14        7.29      -18.23     20.26 o
   3   9  14       68.11       36.50     15.49 o
   4   9  14       19.42      -76.57     56.51 o
   5   9  14       50.64       58.47     30.03 o
   6   9  14        0.59      -14.70     22.80 o
   7   9  14       87.94      113.76     33.82 o
   8   9  14       18.54       28.02     29.93 o
   9   9  14      128.26      185.26     42.54 o
   1  10  14       38.57       43.50     20.70 o
   2  10  14        1.39       11.64     14.31 o
   3  10  14       12.23       36.47     15.70 o
   4  10  14        6.50       29.14     42.03 o
   5  10  14      124.71      181.30     44.89 o
   6  10  14       31.76       64.94     23.91 o
   7  10  14      185.94      306.75     55.81 o
   8  10  14        2.61        7.10     15.32 o
   2  11  14        3.60        2.76     23.52 o
   3  11  14       30.45       40.86     42.69 o
   4  11  14       10.72       49.24     50.96 o
   5  11  14      139.55      149.54     42.99 o
   6  11  14        9.18       37.68     32.37 o
   7  11  14       96.79      150.19     44.98 o
   4  -3  15        1.28       27.11     31.01 o
   5  -3  15        0.33        7.26     10.52 o
   6  -3  15       23.29       33.32     32.31 o
   7  -3  15        2.29       -9.28     18.58 o
   2  -2  15       10.78       32.22     22.81 o
   3  -2  15       17.45       13.60     18.66 o
   4  -2  15        0.32       -9.28     27.37 o
   5  -2  15       14.08       24.05     18.57 o
   6  -2  15        0.08       -2.01      9.81 o
   7  -2  15       33.71       23.60     14.11 o
   8  -2  15        3.93        1.23     17.08 o
   9  -2  15       39.57       51.69     35.67 o
   2  -1  15        3.49       10.48     44.62 o
   3  -1  15        0.05       -0.68     15.55 o
   4  -1  15       45.59       30.21     10.92 o
   5  -1  15        1.18       21.80      5.70 o
   6  -1  15       12.76        6.92     14.02 o
   7  -1  15        1.39       -3.60      5.81 o
   8  -1  15        1.29       -1.29     14.65 o
   9  -1  15       13.50      -18.03     20.62 o
   1   0  15        3.35      -10.59     25.18 o
   2   0  15       12.39       19.62     20.42 o
   3   0  15        0.06        5.86     17.59 o
   4   0  15        1.48       11.95      8.88 o
   5   0  15        0.46        4.89     12.93 o
   6   0  15       24.32       55.72     23.79 o
   7   0  15        1.20      -28.80     19.20 o
   8   0  15       45.48       65.21     27.30 o
   9   0  15        0.33       -3.84     14.67 o
  10   0  15       30.59        4.88     17.06 o
   1   1  15        0.66      -13.03     10.21 o
   2   1  15        0.17       -4.89     18.46 o
   3   1  15        8.19        6.69     27.17 o
   4   1  15       40.92       46.31     25.43 o
   5   1  15        1.16       -2.14      9.79 o
   6   1  15        0.14        0.38     11.95 o
   7   1  15       57.16       71.33     24.84 o
   8   1  15        0.56       -3.13     11.37 o
   9   1  15      106.29      117.91     33.25 o
  10   1  15       31.22       70.15     40.75 o
   0   2  15       13.68        2.83     11.67 o
   1   2  15        0.23       22.00     27.52 o
   2   2  15        0.21      -39.90     28.46 o
   3   2  15        8.20      -19.86     25.87 o
   4   2  15        0.30       25.89     33.06 o
   5   2  15       17.49        1.63     31.11 o
   6   2  15        9.31       16.76     12.62 o
   7   2  15        6.93       -2.88     12.25 o
   8   2  15       25.08       36.28     19.48 o
   9   2  15       11.70        1.69     15.93 o
  10   2  15        2.01       18.65     17.98 o
   0   3  15        6.95      -44.28     29.52 o
   1   3  15        1.09       11.08     19.01 o
   2   3  15        6.81      -18.47     17.20 o
   3   3  15        0.02      -13.38     23.12 o
   4   3  15        0.93      -29.41     27.95 o
   5   3  15       24.57       -3.28     21.34 o
   6   3  15       45.86       41.16     20.20 o
   7   3  15        0.25       -7.92     16.98 o
   8   3  15       36.91       30.42     18.05 o
   9   3  15        2.68      -12.31     30.77 o
  10   3  15       15.66       14.32     22.95 o
   0   4  15       14.53       19.45     14.65 o
   1   4  15       12.22       -6.21     14.94 o
   2   4  15        0.83       -5.00     15.70 o
   3   4  15        6.45       15.85      5.59 o
   4   4  15       32.41       40.86     13.29 o
   5   4  15       56.30       61.05     18.35 o
   6   4  15        4.76       -6.08     12.39 o
   7   4  15       64.62       66.72     15.40 o
   8   4  15        8.15       -4.30     27.84 o
   9   4  15       91.23       94.43     30.29 o
  10   4  15        3.39      -31.44     20.96 o
   0   5  15       24.40      -15.88     25.67 o
   1   5  15       12.82        2.61     11.82 o
   2   5  15        2.78       -5.79      4.82 o
   3   5  15       11.84       10.20     17.46 o
   4   5  15        0.40       -1.72     13.11 o
   5   5  15       21.79       20.08     13.46 o
   6   5  15       32.67       18.55     13.71 o
   7   5  15       80.40       36.54     20.85 o
   8   5  15       22.86       12.04     12.76 o
   9   5  15       26.25        7.24     22.73 o
  10   5  15       14.55        1.32     12.20 o
   0   6  15        3.11       17.43      8.60 o
   1   6  15        0.14       -7.18     12.53 o
   2   6  15       25.63       27.11     22.85 o
   3   6  15       18.24       31.33     14.30 o
   4   6  15        3.32        7.29     10.72 o
   5   6  15        0.67        5.20      5.77 o
   6   6  15       20.33       30.78     10.55 o
   7   6  15       12.29       21.01      9.43 o
   8   6  15        8.04       34.50     18.46 o
   9   6  15       58.87       80.58     29.74 o
  10   6  15        4.72       19.73     29.33 o
   1   7  15        0.50        1.97     15.62 o
   2   7  15        6.00        4.91      9.31 o
   3   7  15       47.73       94.11     28.63 o
   4   7  15        0.13       11.73     10.65 o
   5   7  15       88.32      137.51     27.69 o
   6   7  15        0.09       26.40     15.54 o
   7   7  15      212.56      271.04     53.27 o
   8   7  15       33.97       71.91     30.00 o
   9   7  15      314.54      370.03     65.37 o
   1   8  15       24.28       36.90     25.39 o
   2   8  15        0.34        5.88     24.34 o
   3   8  15        6.70       21.01     21.00 o
   4   8  15        1.81       21.24     26.61 o
   5   8  15       42.93       69.11     31.57 o
   6   8  15       54.60       78.24     25.72 o
   7   8  15       49.29       77.88     31.75 o
   8   8  15       43.85       22.56     18.83 o
   9   8  15       13.19       26.39     20.16 o
   2   9  15        0.64        1.00     24.03 o
   3   9  15        1.69        1.78     32.28 o
   4   9  15       16.73        5.54     43.14 o
   5   9  15       23.95       19.47     29.54 o
   6   9  15       11.78        4.97     12.62 o
   7   9  15       76.85       97.42     23.62 o
   8   9  15        0.84       -3.16     33.28 o
   5  10  15       52.10       78.07     49.15 o
   5   0  16        4.72       -0.52      9.64 o
   6   0  16       10.45       20.56     30.48 o
   7   0  16        3.57       16.17     18.69 o
   4   1  16        0.56       11.59     34.35 o
   5   1  16       22.46       81.08     31.25 o
   6   1  16        0.08       17.77     12.99 o
   7   1  16       38.31       73.57     32.81 o
   8   1  16        3.30        5.02     13.74 o
   3   2  16       46.22       32.92     42.11 o
   4   2  16        5.55      -39.78     26.52 o
   5   2  16       14.21        7.48     42.81 o
   6   2  16        2.61      -11.21     39.80 o
   7   2  16        1.72       13.71     25.51 o
   8   2  16        5.39      -13.20      9.85 o
   3   3  16        0.01      -29.47     23.04 o
   4   3  16        6.60      -14.77     23.84 o
   5   3  16       13.28      -39.91     28.45 o
   6   3  16        2.49      -27.37     22.47 o
   7   3  16        0.41       -1.83     14.90 o
   8   3  16        1.10       -5.94     12.90 o
   9   3  16        9.68        7.17     48.70 o
   3   4  16       11.49       17.95     19.54 o
   4   4  16        1.94        3.63     19.31 o
   5   4  16       45.56       51.56     19.66 o
   6   4  16        0.88        5.96      6.39 o
   7   4  16       62.10       85.58     22.96 o
   8   4  16        1.38       -4.63     24.17 o
   3   5  16        0.16       -3.11      9.69 o
   4   5  16        9.04       -7.53     18.29 o
   5   5  16       22.25       -2.48     15.68 o
   6   5  16        1.93        3.07     16.91 o
   7   5  16       47.80       37.97     16.65 o
   8   5  16        9.76       -5.52      4.49 o
   3   6  16        0.23        4.99     15.67 o
   4   6  16       14.31       46.09     25.26 o
   5   6  16       17.15       26.00     15.63 o
   6   6  16        2.96       -3.33     11.68 o
   7   6  16       59.42       92.08     31.80 o
   8   6  16       49.03       47.13     26.70 o
   4   7  16        3.74       54.04     37.97 o
   5   7  16       30.93       40.18     40.13 o
   6   7  16       19.84       44.98     17.04 o
   7   7  16       45.60       79.34     31.00 o
 
